# Supplementary material for: A Decade in a Systematic Review: The Evolution and Impact of Cell Painting
Source: bioRxiv. 2024 May 7:2024.05.04.592531. Preprint. [Version 1] doi: 10.1101/2024.05.04.592531 (PMC11100607; doi:10.1101/2024.05.04.592531)
Supplement: Supplement 1 [file media-1.xlsx]

## Sheet: Table S1
Table S1: 88 studies included in this study
Item type	Manual Search	Authors	Title	Journal	Publication year	Research Question	Major Outcome	Result Major Category	Result sub-category	Type of Article	Exclusion?	Exclusion Criteria	Keywords	Volume	Issue	Pages	Publisher	Book title	Date published	ISSN	URLs	DOI	PMID	Arxiv ID	Abstract		Notes	Language	Archive prefix	Eprint ID
Journal Article		Gustafsdottir SM,Ljosa V,Sokolnicki KL,Wilson JA,Walpita D,Kemp MM,Seiler KP,Carrel HA,Golu TR,Schreiber SL,Clemons PA,Carpenter AE,Shamji AF	Multiplex cytological profiling assay to measure diverse	PLoS ONE	2013	Assay Development	Assay Development	Assay Development	Idea conceived of a painting assay	Research	Passed		Cell staining,Fluorescence imaging,Golgi apparatus,Mitochondria,Nuclear staining,Phenotypes,Small molecules,Wheat germ agglutinins	8	12	e80999	Public Library of Science		2013-12	1932-6203	https://journals.plos.org/plosone/article?id=10.1371/journal.pone.0080999;http://dx.doi.org/10.1371/journal.pone.0080999;https://www.ncbi.nlm.nih.gov/pubmed/24312513	10.1371/journal.pone.0080999	24312513		Computational methods for image-based profiling are under active development, but their success hinges on assays that can capture a wide range of phenotypes. We have developed a multiplex cytological profiling assay that paints the cell with as many fluorescent markers as possible without compromising our ability to extract rich, quantitative profiles in high throughput. The assay detects seven m…
Journal Article		Singh S,Wu X,Ljosa V,Bray MA,Piccioni F,Root DE,Doench JG,Boehm JS,Carpenter AE	Morphological profiles of RNAi-induced gene knockdown are highly reproducible but dominated by seed effects	PLoS ONE	2015	Can Cell Painting capture morphological changes from perturbation of genes by RNA interference?	Off-target ‘seed’ effects dominate the profiles	Assay Development	Gene Expression perturbations	Research	Passed		Cell Line,Gene Expression Profiling,Gene Knockdown Techniques,Humans,RNA Interference,RNA, Small Interfering,genetics,metabolism,methods	10	7	e0131370			2015	1932-6203	http://dx.doi.org/10.1371/journal.pone.0131370;https://www.ncbi.nlm.nih.gov/pubmed/26197079	10.1371/journal.pone.0131370	26197079		RNA interference and morphological profiling-the measurement of thousands of phenotypes from individual cells by microscopy and image analysis-are a potentially powerful combination. We show that morphological profiles of RNAi-induced knockdown using the Cell Painting assay are in fact highly sensitive and reproducible. However, we find that the magnitude and prevalence of off-target effects via …
Journal Article		Dürr O,Sick B	Single-cell phenotype classification using deep convolutional neural networks	Journal of Biomolecular Screening	2016	Can we use of CNNs for phenotype classification?	CNNs can be used for phenotype classification	Convolutional Neural Networks		Research	Passed		cell-based assays,deep learning,high-content screening,single-cell classification	21	9	998-1003			2016	1552-454X	https://www.sciencedirect.com/science/article/pii/S2472555222071453;http://dx.doi.org/10.1177/1087057116631284;https://www.ncbi.nlm.nih.gov/pubmed/26950929	10.1177/1087057116631284	26950929		Deep learning methods are currently outperforming traditional state-of-the-art computer vision algorithms in diverse applications and recently even surpassed human performance in object recognition. Here we demonstrate the potential of deep learning methods to high-content screening-based phenotype classification. We trained a deep learning classifier in the form of convolutional neural networks …
Journal Article		Bray MA,Singh S,Han H,Davis CT,Borgeson B,Hartland C,Kost-Alimova M,Gustafsdottir SM,Gibson CC,Carpenter AE	Cell Painting, a high-content image-based assay for morphological profiling using multiplexed fluorescent dyes	Nature Protocols	2016	Assay Development	Assay Development	Assay Development	New Cell Painting assay	Research	Passed			11	9	1757-1774	Nature Publishing Group		2016-09	1750-2799	http://dx.doi.org/10.1038/nprot.2016.105;https://www.ncbi.nlm.nih.gov/pubmed/27560178	10.1038/nprot.2016.105	27560178		In morphological profiling, quantitative data are extracted from microscopy images of cells to identify biologically relevant similarities and differences among samples based on these profiles. This protocol describes the design and execution of experiments using Cell Painting, which is a morphological profiling assay that multiplexes six fluorescent dyes, imaged in five channels, to reveal eight…			eng
Journal Article		Nelson SD,Wawer MJ,Schreiber SL	Divergent Synthesis and Real-Time Biological Annotation of Optically Active Tetrahydrocyclopenta[c]pyranone Derivatives	Organic Letters	2016	Cell Paitning experiemnts for sp3 rich compounds	Epoxy ketone diastereomers induced consistent morphology changes across all doses	Phenotypic profiling of Diversity-oriented synthesis		Research	Passed			18	24	6280-6283			2016	1523-7052	https://www.sciencedirect.com/science/article/pii/S1523706021132341;http://dx.doi.org/10.1021/acs.orglett.6b03118;https://www.ncbi.nlm.nih.gov/pubmed/27978655	10.1021/acs.orglett.6b03118	27978655		Sp3-rich compounds are underrepresented in libraries for probe- and drug-discovery, despite their promise of extending the range of accessible molecular shapes beyond planar geometries. With this in mind, a collection of single-enantiomer bicyclic, fused cyclopentenones underpinned by a complexity-generating Pauson-Khand cyclization was synthesized. A fingerprint of biological actions of these co…
Journal Article		Rohban MH,Singh S,Wu X,Berthet JB,Bray MA,Shrestha Y,Varelas X,Boehm JS,Carpenter AE	Systematic morphological profiling of human gene and allele function via cell painting	eLife	2017	Can we create a morphological fingerprint-like to show how genes affect a cell's role and appearance	Similar genes "turned on" cause similar morphological changes	Disease Biology, Gene Perturbations		Research	Passed			6		e24060			2017	2050-084X	http://dx.doi.org/10.7554/eLife.24060;https://www.ncbi.nlm.nih.gov/pubmed/28315521	10.7554/eLife.24060	28315521		We hypothesized that human genes and disease-associated alleles might be systematically functionally annotated using morphological profiling of cDNA constructs, via a microscopy-based Cell Painting assay. Indeed, 50% of the 220 tested genes yielded detectable morphological profiles, which grouped into biologically meaningful gene clusters consistent with known functional annotation (e.g., the RAS…		From Duplicate 1 (Compound Functional Prediction Using Multiple Unrelated Morphological Profiling Assays - Rose, France; Basu, Sreetama; Rexhepaj, Elton; Chauchereau, Anne; Del Nery, Elaine; Genovesio, Auguste) Special Issue Quantitative Imaging in Life Sciences and Biomedical Research
Miscellaneous		Bray MA,Gustafsdottir SM,Rohban MH,Singh S,Ljosa V,Sokolnicki KL,Bittker JA,Bodycombe NE,Dančík V,Hasaka TP,Hon CS,Kemp MM,Li K,Walpita D,Wawer MJ,Golub TR,Schreiber SL,Clemons PA,Shamji AF,Carpenter AE	A dataset of images and morphological profiles of 30 000 small-molecule treatments using the Cell Painting assay	Gigascience	2017	Dataset Development	Dataset Development	Dataset Development		Research	Passed		Cellular morphology,High-content screening,Image-based screening,Phenotypic profiling,Small-molecule library,U2OS	6	12	1-5	Oxford University Press	GigaScience	2017-12	2047-217X	http://dx.doi.org/10.1093/gigascience/giw014;https://www.ncbi.nlm.nih.gov/pubmed/28327978	10.1093/gigascience/giw014	28327978		Background: Large-scale image sets acquired by automated microscopy of perturbed samples enable a detailed comparison of cell states induced by each perturbation, such as a small molecule from a diverse library. Highly multiplexed measurements of cellular morphology can be extracted from each image and subsequently mined for a number of applications. Findings: This microscopy dataset includes 919…		Advances in Molecular Pathology
Journal Article		Melillo B,Zoller J,Hua BK,Verho O,Borghs JC,Nelson SD,Maetani M,Wawer MJ,Clemons PA,Schreiber SL	Synergistic Effects of Stereochemistry and Appendages on the Performance Diversity of a Collection of Synthetic Compounds	Journal of the American Chemical Society	2018	What are the effects on cell morphology by variations in stereochemistry and appendages on compounds	cell painting is capable of discerning differences in activity arising from these stereospecific interactions	Phenotypic profiling of Diversity-oriented synthesis		Research	Passed		Azetidines,Cell Line, Tumor,Humans,Molecular Conformation,Optical Imaging,Small Molecule Libraries,Stereoisomerism,chemical synthesis,chemistry	140	37	11784-11790			2018-09	1520-5126	http://dx.doi.org/10.1021/jacs.8b07319;https://www.ncbi.nlm.nih.gov/pubmed/30133283	10.1021/jacs.8b07319	30133283		Target- and phenotype-agnostic assessments of biological activity have emerged as viable strategies for prioritizing scaffolds, structural features, and synthetic pathways in screening sets, with the goal of increasing performance diversity. Here, we describe the synthesis of a small library of functionalized stereoisomeric azetidines and its biological annotation by cell painting, a multiplexed,…		Special Issue: Academic Screening Centers and Translational Drug Discovery Centers Showcase
Journal Article		Rose F,Basu S,Rexhepaj E,Chauchereau A,Del Nery E,Genovesio A	Compound Functional Prediction Using Multiple Unrelated Morphological Profiling Assays	SLAS Technology	2018	Do we need 5 channels in Cell Painting or is DNA enough for the prediciton of MOA/general state of the cell	Increasing the number of fluorescent markers did not substantially improve MOA prediction, increasing the number of fluorescent markers did not substantially improve MOA prediction	MOA Prediction		Research	Passed		ensemble classifier,high-content screening,mechanism of action,target prediction	23	3	243-251			2018	2472-6311	https://www.sciencedirect.com/science/article/pii/S2472630322012407;http://dx.doi.org/10.1177/2472630317740831;https://www.ncbi.nlm.nih.gov/pubmed/29100480	10.1177/2472630317740831	29100480		Phenotypic cell–based assays have proven to be efficient at discovering first-in-class therapeutic drugs mainly because they allow for scanning a wide spectrum of possible targets at once. However, despite compelling methodological advances, posterior identification of a compound's mechanism of action (MOA) has remained difficult and highly refractory to automated analyses. Methods such as the ce…		From controlling chemical bonding to deciphering and manipulating biological processes
Journal Article		Gerlach EM,Korkmaz MA,Pavlinov I,Gao Q,Aldrich LN	Systematic Diversity-Oriented Synthesis of Reduced Flavones from $\gamma$-Pyrones to Probe Biological Performance Diversity	ACS Chemical Biology	2019	Can Cell Painting estimate effects of systematic modifications on compounds for biological diversity	Cell Painting is complementary to cytotoxicity assays; it is important to consider multple assays to assess biological diversity	Phenotypic profiling of Diversity-oriented synthesis		Research	Passed		Antineoplastic Agents,Cell Line, Tumor,Cell Survival,Drug Discovery,Flavones,Humans,Neoplasms,Oxidation-Reduction,Pyrones,Small Molecule Libraries,chemistry,drug effects,drug therapy,methods,pharmacology	14	7	1536-1545			2019-07	1554-8937	http://dx.doi.org/10.1021/acschembio.9b00294;https://www.ncbi.nlm.nih.gov/pubmed/31184855	10.1021/acschembio.9b00294	31184855		Diversity-oriented synthesis (DOS) has historically focused on the development of small-molecule collections with considerable chemical diversity with the hypothesis that chemical diversity will lead to diverse biological activities. We took a systematic approach to DOS to develop a focused library of reduced flavones from $\gamma$-pyrones with diversity of appendage, stereochemistry, and chemica…			eng
Journal Article		Christoforow A,Wilke J,Binici A,Pahl A,Ostermann C,Sievers S,Waldmann H	Design, Synthesis, and Phenotypic Profiling of Pyrano-Furo-Pyridone Pseudo Natural Products	Angewandte Chemie - International Edition	2019	Can we use Cell Painting to determine and characterize potential bioactivity of novel compound classes, like pseudo natural products?	Cell painting revealed that PFPs induce formation of reactive oxygen species and are structurally novel inhibitors of mitochondrial complex I	Phenotypic profiling of Diversity-oriented synthesis		Research	Passed		cell painting assays,cell-based screening,high-throughput screening,inhibitors,pseudo natural products	58	41	14715-14723			2019-10	1521-3773	http://dx.doi.org/10.1002/anie.201907853;https://www.ncbi.nlm.nih.gov/pubmed/31339620	10.1002/anie.201907853	31339620		Natural products (NPs) inspire the design and synthesis of novel biologically relevant chemical matter, for instance through biology-oriented synthesis (BIOS). However, BIOS is limited by the partial coverage of NP-like chemical space by the guiding NPs. The design and synthesis of “pseudo NPs” overcomes these limitations by combining NP-inspired strategies with fragment-based compound design thr…
Journal Article		Svenningsen EB,Poulsen TB	Establishing cell painting in a smaller chemical biology lab – A report from the frontier	Bioorganic and Medicinal Chemistry	2019	Example for potential for cell painting to assist in MoA elucidation	In the U2OS cells (cell painting) and MCF7 cells (protein synthesis) used in experiments the mechanistic equivalence between CHX and 9-Me SMD is clear, both are protein synthesis inhibitors	MOA Prediction		Research	Passed			27	12	2609-2615			2019	1464-3391	https://www.sciencedirect.com/science/article/pii/S096808961930416X;http://dx.doi.org/10.1016/j.bmc.2019.03.052;https://www.ncbi.nlm.nih.gov/pubmed/30935791	10.1016/j.bmc.2019.03.052	30935791		In this paper we will outline the efforts we have made recently to establish the profiling platform known as cell painting in our laboratory. This platform, which is based on fluorescence microscopy, allows rapid and cheap access to bioactivity fingerprints for small molecules and thereby can contribute with important information in many experimental situations that is faced in laboratories invol…			eng
Journal Article		Hofmarcher M,Rumetshofer E,Clevert DA,Hochreiter S,Klambauer G	Accurate Prediction of Biological Assays with High-Throughput Microscopy Images and Convolutional Networks	Journal of Chemical Information and Modeling	2019	Can we use CNN to directly learn from Cell Paitning images	CNNs perform significantly better at predicting the outcome of assays than fully connected networks operating on precomputed morphological features of cells	Convolutional Neural Networks		Research	Passed			59	3	1163-1171	American Chemical Society (ACS)		2019-03	1549-960X	https://doi.org/10.1021%2Facs.jcim.8b00670;http://dx.doi.org/10.1021/acs.jcim.8b00670;https://www.ncbi.nlm.nih.gov/pubmed/30840449	10.1021/acs.jcim.8b00670	30840449		Predicting the outcome of biological assays based on high-throughput imaging data is a highly promising task in drug discovery since it can tremendously increase hit rates and suggest novel chemical scaffolds. However, end-to-end learning with convolutional neural networks (CNNs) has not been assessed for the task biological assay prediction despite the success of these networks at visual recogni…			eng
Journal Article		Pahl A,Sievers S	The cell painting assay as a screening tool for the discovery of bioactivities in new chemical matter	Methods in Molecular Biology	2019	Can we discover new, previously unknown phenotypes based on similarity to reference compounds?	They transformed phenotypic profiles into a direct measure of compound activity scores	MOA Prediction		Protocol	Passed		Cell painting assay,Hit identification,Morphological profiling,Phenotypic profile,Screening	1888		115-126			2019	1064-3745	http://dx.doi.org/10.1007/978-1-4939-8891-4_6;https://www.ncbi.nlm.nih.gov/pubmed/30519943	10.1007/978-1-4939-8891-4_6	30519943		Multiparametric phenotypic screening based on cellular morphology interrogates many biological pathways simultaneously and is therefore a valuable screening tool for the discovery of new biological activities. The cell painting assay stains various cellular features using six different dyes in one well. By automated image analysis, hundreds of parameters are calculated from the images which deliv…
Journal Article		Warchal SJ,Dawson JC,Carragher NO	Evaluation of Machine Learning Classifiers to Predict Compound Mechanism of Action When Transferred across Distinct Cell Lines	SLAS Discovery	2019	Is CNN better than enseble methods and features for MoA prediction	CNN classifier delivers equivalent accuracy compared with an ensemble-based tree classifier at compound mechanism of action prediction within cell lines but worse when trained on multiple cell lines at predicting compound mechanism of action on an unseen cell line.	Convolutional Neural network, MOA Prediction		Research	Passed		cancer and cancer drugs,cell-based assays,high-content screening,machine learning	24	3	224-233			2019	2472-5560	https://www.sciencedirect.com/science/article/pii/S2472555222126146;http://dx.doi.org/10.1177/2472555218820805;https://www.ncbi.nlm.nih.gov/pubmed/30694704	10.1177/2472555218820805	30694704		Multiparametric high-content imaging assays have become established to classify cell phenotypes from functional genomic and small-molecule library screening assays. Several groups have implemented machine learning classifiers to predict the mechanism of action of phenotypic hit compounds by comparing the similarity of their high-content phenotypic profiles with a reference library of well-annotat…
Journal Article		Yang SJ,Lipnick SL,Makhortova NR,Venugopalan S,Fan M,Armstrong Z,Schlaeger TM,Deng L,Chung WK,O'Callaghan L,Geraschenko A,Whye D,Berndl M,Hazard J,Williams B,Narayanaswamy A,Ando DM,Nelson P,Rubin LL	Applying Deep Neural Network Analysis to High-Content Image-Based Assays	SLAS Discovery	2019	Can we use of machine learning for identification of subtle patterns in data derived from cells from numerous patients?	They could identify subtle disease-relevant signals in images generated from patient-derived cells	Convolutional Neural Networks		Research	Passed		assay development,deep learning,disease modeling,high-content screening,spinal muscular atrophy	24	8	829-841			2019	2472-5560	https://www.sciencedirect.com/science/article/pii/S2472555222068046;http://dx.doi.org/10.1177/2472555219857715;https://www.ncbi.nlm.nih.gov/pubmed/31284814	10.1177/2472555219857715	31284814		The etiological underpinnings of many CNS disorders are not well understood. This is likely due to the fact that individual diseases aggregate numerous pathological subtypes, each associated with a complex landscape of genetic risk factors. To overcome these challenges, researchers are integrating novel data types from numerous patients, including imaging studies capturing broadly applicable feat…		Special Issue: Academic Screening Centers and Translational Drug Discovery Centers Showcase
Journal Article		Janosch A,Kaffka C,Bickle M	Unbiased Phenotype Detection Using Negative Controls	SLAS Discovery	2019	Can we discover new, previously unknown phenotypes based on negative controls only?	Subpopulation analysis allows the detection of phenotypes where only a minority of cells show a phenotype	Image Analysis Development	Noise in parameters	Research	Passed		fingerprinting,high-content screening,multiparametric analysis	24	3	234-241			2019	2472-5560	https://www.sciencedirect.com/science/article/pii/S2472555222126109;http://dx.doi.org/10.1177/2472555218818053;https://www.ncbi.nlm.nih.gov/pubmed/30616488	10.1177/2472555218818053	30616488		Phenotypic screens using automated microscopy allow comprehensive measurement of the effects of compounds on cells due to the number of markers that can be scored and the richness of the parameters that can be extracted. The high dimensionality of the data is both a rich source of information and a source of noise that might hide information. Many methods have been proposed to deal with this comp…
Journal Article		Laraia L,Garivet G,Foley DJ,Kaiser N,Müller S,Zinken S,Pinkert T,Wilke J,Corkery D,Pahl A,Sievers S,Janning P,Arenz C,Wu Y,Rodriguez R,Waldmann H	Image-Based Morphological Profiling Identifies a Lysosomotropic, Iron-Sequestering Autophagy Inhibitor	Angewandte Chemie - International Edition	2020	Can we use Cell Painting to predict MoA for small molecules that do not have protein targets?	They discovered the autophagy inhibitor autoquin and the identified of its molecular mode of action using the cell painting assay	MOA Prediction		Research	Passed		autophagy,cell painting,lysosome,proteomics,target identification	59	14	5721-5729			2020-03	1521-3773	http://dx.doi.org/10.1002/anie.201913712;https://www.ncbi.nlm.nih.gov/pubmed/31769920	10.1002/anie.201913712	31769920		Chemical proteomics is widely applied in small-molecule target identification. However, in general it does not identify non-protein small-molecule targets, and thus, alternative methods for target identification are in high demand. We report the discovery of the autophagy inhibitor autoquin and the identification of its molecular mode of action using image-based morphological profiling in the cel…
Journal Article		Foley DJ,Zinken S,Corkery D,Laraia L,Pahl A,Wu YW,Waldmann H	Phenotyping Reveals Targets of a Pseudo-Natural-Product Autophagy Inhibitor	Angewandte Chemie - International Edition	2020	Using cell-based assays monitoring entire cellular assays to detect complex phenotypes of bioactivity of pseudo-NPs	Exploration of indocinchona alkaloid bioactivities in phenotypic assays revealed a novel class of azaindole-containing autophagy inhibitors, the azaquindoles	Phenotypic profiling of Diversity-oriented synthesis		Research	Passed		alkaloids,autophagy,chemical biology,inhibitors,natural products	59	30	12470-12476			2020-07	1521-3773	http://dx.doi.org/10.1002/anie.202000364;https://www.ncbi.nlm.nih.gov/pubmed/32108411	10.1002/anie.202000364	32108411		Pseudo-natural-product (NP) design combines natural product fragments to provide unprecedented NP-inspired compounds not accessible by biosynthesis, but endowed with biological relevance. Since the bioactivity of pseudo-NPs may be unprecedented or unexpected, they are best evaluated in target agnostic cell-based assays monitoring entire cellular programs or complex phenotypes. Here, the Cinchona …			eng
Journal Article		Singh M,Garza N,Pearson Z,Douglas J,Boskovic Z	Broad assessment of bioactivity of a collection of spiroindane pyrrolidines through “cell painting”	Bioorganic and Medicinal Chemistry	2020	Can Cell Painting estimate effects of systematic modifications on compounds for biological diversity, for spiroindane pyrrolidines	They identified four bioactive compounds with different “cell painting” profiles compared to the reference set	Phenotypic profiling of Diversity-oriented synthesis		Research	Passed		Biological activity,Complexity,Fingerprints,Photochemistry	28	13	115547			2020	1464-3391	https://www.sciencedirect.com/science/article/pii/S0968089620303771;http://dx.doi.org/10.1016/j.bmc.2020.115547;https://www.ncbi.nlm.nih.gov/pubmed/32546297	10.1016/j.bmc.2020.115547	32546297		A collection of small molecules has been synthesized by composing photo-cycloaddition, C–H functionalization, and N-capping strategies. Multidimensional biological fingerprints of molecules comprising this collection have been recorded as changes in cell and organelle morphology. This untargeted, phenotypic approach allowed for a broad assessment of biological activity to be determined. Reproduci…
Journal Article		Warchal SJ,Dawson JC,Shepherd E,Munro AF,Hughes RE,Makda A,Carragher NO	High content phenotypic screening identifies serotonin receptor modulators with selective activity upon breast cancer cell cycle and cytokine signaling pathways	Bioorganic and Medicinal Chemistry	2020	Can we use Cell Painting to rapidly identify compounds which display distinct response between different cell types?	High content screening followed by transcriptomic pathway analysis identified serotonin receptor modulators which display selective activity upon breast cancer cell cycle and cytokine signaling pathways correlating with inhibition of cell growth and survival.	Prediction of compound properties		Research	Passed		Breast cancer,Cell Painting,High content imaging,Pathway analysis,Pharmacogenomics,Phenotypic screening,Serotonin,Triflupromazine	28	1	115209			2020	1464-3391	https://www.sciencedirect.com/science/article/pii/S0968089619310521;http://dx.doi.org/10.1016/j.bmc.2019.115209;https://www.ncbi.nlm.nih.gov/pubmed/31757681	10.1016/j.bmc.2019.115209	31757681		Heterogeneity in disease mechanisms between genetically distinct patients contributes to high attrition rates in late stage clinical drug development. New personalized medicine strategies aim to identify predictive biomarkers which stratify patients most likely to respond to a particular therapy. However, for complex multifactorial diseases not characterized by a single genetic driver, empirical …
Journal Article		Carey KL,Paulus GL,Wang L,Balce DR,Luo JW,Bergman P,Ferder IC,Kong L,Renaud N,Singh S,Kost-Alimova M,Nyfeler B,Lassen KG,Virgin HW,Xavier RJ	TFEB Transcriptional Responses Reveal Negative Feedback by BHLHE40 and BHLHE41	Cell Reports	2020	Detect phenotypic changes of organelles in response to TFEB localization using Cell Painting	Among features that distinguished TFEB-KO and TFEB-cyto cells from TFEB-WT and TFEB-nuc cells, 27 of the top 40 differential features were detected in lysosomal or mitochondrial imaging channels	Disease Biology, Gene Perturbations		Research	Passed		BHLHE40,BHLHE41,TFEB,autophagy,gene regulation,lysosome,xenophagy	33	6	108371			2020	2211-1247	https://www.sciencedirect.com/science/article/pii/S2211124720313607;http://dx.doi.org/10.1016/j.celrep.2020.108371;https://www.ncbi.nlm.nih.gov/pubmed/33176151	10.1016/j.celrep.2020.108371	33176151		Transcription factor EB (TFEB) activates lysosomal biogenesis genes in response to environmental cues. Given implications of impaired TFEB signaling and lysosomal dysfunction in metabolic, neurological, and infectious diseases, we aim to systematically identify TFEB-directed circuits by examining transcriptional responses to TFEB subcellular localization and stimulation. We reveal that steady-sta…			eng
Journal Article		Schneidewind T,Brause A,Pahl A,Burhop A,Mejuch T,Sievers S,Waldmann H,Ziegler S	Morphological Profiling Identifies a Common Mode of Action for Small Molecules with Different Targets	ChemBioChem	2020	Using Cell Painting to identify compounds that are biologiclly similar to the iron chelator deferoxamine	They identified three uncharacterized compounds that are biosimilar to iron chelators and proved that they induce S-phase arrest as well	MOA Prediction		Research	Passed		antiproliferative,cell cycle,iron chelators,mode of action,phenotypic profiling	21	22	3197-3207			2020-11	1439-7633	http://dx.doi.org/10.1002/cbic.202000381;https://www.ncbi.nlm.nih.gov/pubmed/32618075	10.1002/cbic.202000381	32618075		Unbiased morphological profiling of bioactivity, for example, in the cell painting assay (CPA), enables the identification of a small molecule's mode of action based on its similarity to the bioactivity of reference compounds, irrespective of the biological target or chemical similarity. This is particularly important for small molecules with nonprotein targets as these are rather difficult to id…
Journal Article		Hippman RS,Pavlinov I,Gao Q,Mavlyanova MK,Gerlach EM,Aldrich LN	Multiple Chemical Features Impact Biological Performance Diversity of a Highly Active Natural Product-Inspired Library	ChemBioChem	2020	Can we use Cell Painting to determine and characterize potential bioactivity of novel compound classes, like natural products?	Scaffold variation had the biggest impact on how different the generated morphological profiles were for pairs of molecules with matching appendages	Phenotypic profiling of Diversity-oriented synthesis		Research	Passed		biological performance diversity,cell painting,chemical diversity,diversity-oriented synthesis,flavonoid	21	21	3137-3145			2020-11	1439-7633	http://dx.doi.org/10.1002/cbic.202000356;https://www.ncbi.nlm.nih.gov/pubmed/32558167	10.1002/cbic.202000356	32558167		A systematic, diversity-oriented synthesis approach was employed to access a natural product-inspired flavonoid library with diverse chemical features, including chemical properties, scaffold, stereochemistry, and appendages. Using Cell Painting, the effects of these diversity elements were evaluated, and multiple chemical features that predict biological performance diversity were identified. Sc…			eng
Journal Article		Hunt GJ,Dane MA,Korkola JE,Heiser LM,Gagnon-Bartsch JA	Automatic Transformation and Integration to Improve Visualization and Discovery of Latent Effects in Imaging Data	Journal of Computational and Graphical Statistics	2020	What are the effects of several transformations as part of a preprocessing pipeline of high-content image data	Gaussianizing transformation (G), z-score transformation (Z), and removal of outliers (O) can improve visualization and discovery of biological and technical latent effects	Image Analysis Development		Research	Passed		Automatic transformation,Data integration,Imaging,Latent variables,PCA,Visualization	29	4	929-941			2020	1537-2715	http://dx.doi.org/10.1080/10618600.2020.1741379;https://www.ncbi.nlm.nih.gov/pubmed/34531645	10.1080/10618600.2020.1741379	34531645		Proper data transformation is an essential part of analysis. Choosing appropriate transformations for variables can enhance visualization, improve efficacy of analytical methods, and increase data interpretability. However, determining appropriate transformations of variables from high-content imaging data poses new challenges. Imaging data produce hundreds of covariates from each of thousands of…			eng
Journal Article		Howarth A,Schröder M,Montenegro RC,Drewry DH,Sailem H,Millar V,Müller S,Ebner DV	HighVia—A Flexible Live-Cell High-Content Screening Pipeline to Assess Cellular Toxicity	SLAS Discovery	2020	Alternative to Cell Painting protocol	direct single-cell analysis, accurate description and profiling of multiple cell death mechanisms, including apoptosis and necrosis, as well as accurate determination of compound IC50	Assay Development		Research	Passed		apoptosis,high content,high throughput,multiplex,viability	25	7	801-811			2020	2472-5560	https://www.sciencedirect.com/science/article/pii/S2472555222066126;http://dx.doi.org/10.1177/2472555220923979;https://www.ncbi.nlm.nih.gov/pubmed/32458721	10.1177/2472555220923979	32458721		High-content screening to monitor disease-modifying phenotypes upon small-molecule addition has become an essential component of many drug and target discovery platforms. One of the most common phenotypic approaches, especially in the field of oncology research, is the assessment of cell viability. However, frequently used viability readouts employing metabolic proxy assays based on homogeneous c…
Journal Article		Willis C,Nyffeler J,Harrill J	Phenotypic Profiling of Reference Chemicals across Biologically Diverse Cell Types Using the Cell Painting Assay	SLAS Discovery	2020	What are the effects when usign different cell lines?	Overall, for certain chemicals, the Cell Painting assay yielded qualitatively similar biological activity profiles among a group of diverse, morphologically distinct human-derived cell lines without the requirement for cell type–specific optimization of cytochemistry protocols.	Assay Development		Research	Passed		cell-based assays,high-content screening,image analysis,microscopy,toxicology	25	7	755-769			2020	2472-5560	http://dx.doi.org/10.1177/2472555220928004;https://www.ncbi.nlm.nih.gov/pubmed/32546035	10.1177/2472555220928004	32546035		Cell Painting is a high-throughput phenotypic profiling assay that uses fluorescent cytochemistry to visualize a variety of organelles and high-content imaging to derive a large number of morphological features at the single-cell level. Most Cell Painting studies have used the U-2 OS cell line for chemical or functional genomics screening. The Cell Painting assay can be used with many other human…
Journal Article		Hughes RE,Elliott RJ,Munro AF,Makda A,O'Neill JR,Hupp T,Carragher NO	High-Content Phenotypic Profiling in Esophageal Adenocarcinoma Identifies Selectively Active Pharmacological Classes of Drugs for Repurposing and Chemical Starting Points for Novel Drug Discovery	SLAS Discovery	2020	Can we determine new MOA	identify a small number of hits from a diverse chemical library that show potent and selective activity for EAC cell lines targeting novel esophageal cancer biology	MOA Prediction, Disease Biology		Research	Passed		esophageal adenocarcinoma,high content,machine learning,mechanism of action,phenotypic	25	7	770-782			2020	2472-5560	https://www.sciencedirect.com/science/article/pii/S2472555222066072;http://dx.doi.org/10.1177/2472555220917115;https://www.ncbi.nlm.nih.gov/pubmed/32441181	10.1177/2472555220917115	32441181		Esophageal adenocarcinoma (EAC) is a highly heterogeneous disease, dominated by large-scale genomic rearrangements and copy number alterations. Such characteristics have hampered conventional target-directed drug discovery and personalized medicine strategies, contributing to poor outcomes for patients. We describe the application of a high-content Cell Painting assay to profile the phenotypic re…		A Joint Special Issue with the Society for Biomolecular Imaging and Informatics: High-Content Imaging and Informatics
Journal Article		Nyffeler J,Willis C,Lougee R,Richard A,Paul-Friedman K,Harrill JA	Bioactivity screening of environmental chemicals using imaging-based high-throughput phenotypic profiling	Toxicology and Applied Pharmacology	2020	Can we use Cell Painting to estimate bioactive doses	68% compounds in the screening set resulted in HTPP AEDs that were either more conservative or comparable to the POD(trad)	in vivo, Prediction of compound properties		Research	Passed		Cell painting,High content imaging,High-throughput profiling,ToxCast	389					2020	1096-0333	http://dx.doi.org/10.1016/j.taap.2019.114876;https://www.ncbi.nlm.nih.gov/pubmed/31899216	10.1016/j.taap.2019.114876	31899216		The present study adapted an existing high content imaging-based high-throughput phenotypic profiling (HTPP) assay known as “Cell Painting” for bioactivity screening of environmental chemicals. This assay uses a combination of fluorescent probes to label a variety of organelles and measures a large number of phenotypic features at the single cell level in order to detect chemical-induced changes …
Journal Article		Burhop A,Bag S,Grigalunas M,Woitalla S,Bodenbinder P,Brieger L,Strohmann C,Pahl A,Sievers S,Waldmann H	Synthesis of Indofulvin Pseudo-Natural Products Yields a New Autophagy Inhibitor Chemotype	Advanced Science	2021	Using Cell Paitning to identify the phenotypic role of pseudo natural products and its systhetic and NP components	indofulvins define a new autophagy inhibitor chemotype that targets mitochondrial respiration	Phenotypic profiling of Diversity-oriented synthesis, MOA prediction		Research	Passed		autophagy,cell painting,oxa-Pictet-Spengler reaction,pseudo-natural products	8	19	e2102042			2021-10	2198-3844	http://dx.doi.org/10.1002/advs.202102042;https://www.ncbi.nlm.nih.gov/pubmed/34346568	10.1002/advs.202102042	34346568		Chemical and biological limitations in bioactive compound design based on natural product (NP) structure can be overcome by the combination of NP-derived fragments in unprecedented arrangements to afford “pseudo-natural products” (pseudo-NPs). A new pseudo-NP design principle is described, i.e., the combination of NP-fragments by transformations that are not part of current biosynthesis pathways.…
Journal Article		Liu J,Cremosnik GS,Otte F,Pahl A,Sievers S,Strohmann C,Waldmann H	Design, Synthesis, and Biological Evaluation of Chemically and Biologically Diverse Pyrroquinoline Pseudo Natural Products	Angewandte Chemie - International Edition	2021	Using Cell Paitning to identify the phenotypic role of compounds	pseudo-NP classes are chemically diverse and that bioactivity patterns differ markedly, and are dependent on connectivity and regioisomeric arrangement of the fragments	Phenotypic profiling of Diversity-oriented synthesis		Research	Passed		cell painting,cheminformatics,cycloaddition,heterocycles,natural products	60	9	4648-4656			2021-02	1521-3773	http://dx.doi.org/10.1002/anie.202013731;https://www.ncbi.nlm.nih.gov/pubmed/33200868	10.1002/anie.202013731	33200868		Natural product (NP) structures are a rich source of inspiration for the discovery of new biologically relevant chemical matter. In natural product inspired pseudo-NPs, NP-derived fragments are combined de novo in unprecedented arrangements. Described here is the design and synthesis of a 155-member pyrroquinoline pseudo-NP collection in which fragments characteristic of the tetrahydroquinoline a…			eng
Journal Article		Rietdijk J,Tampere M,Pettke A,Georgiev P,Lapins M,Warpman-Berglund U,Spjuth O,Puumalainen MR,Carreras-Puigvert J	A phenomics approach for antiviral drug discovery	BMC Biology	2021	a method able to assess the general health of host cells based on morphological profiling, for untargeted phenotypic drug screening against viral infections	successfully capture virus-induced phenotypic signatures of MRC-5 human lung fibroblasts infected with human coronavirus 229E (CoV-229E).Treatment with effective antiviral compounds reversed the morphological profile of the host cells towards a non-infected state.	Disease biology		Research	Passed		Antiviral,Cell Painting,Drug discovery,Morphological profiling,Phenomics	19	1	156			2021-08	1741-7007	http://dx.doi.org/10.1186/s12915-021-01086-1;https://www.ncbi.nlm.nih.gov/pubmed/34334126	10.1186/s12915-021-01086-1	34334126		Background: The emergence and continued global spread of the current COVID-19 pandemic has highlighted the need for methods to identify novel or repurposed therapeutic drugs in a fast and effective way. Despite the availability of methods for the discovery of antiviral drugs, the majority tend to focus on the effects of such drugs on a given virus, its constituent proteins, or enzymatic activity,…
Journal Article		Wilke J,Kawamura T,Xu H,Brause A,Friese A,Metz M,Schepmann D,Wünsch B,Artacho-Cordón A,Nieto FR,Watanabe N,Osada H,Ziegler S,Waldmann H	Discovery of a $\sigma$1 receptor antagonist by combination of unbiased cell painting and thermal proteome profiling	Cell Chemical Biology	2021	integration of Cell Painting with complementary profiling approaches may enable both detection of bioactivity and target identification for small molecules	the discovery of the diaminopyrimidine DP68 as a Sigma 1 (σ1) receptor antagonist by combining morphological profiling using the Cell Painting assay and thermal proteome profiling	MOA Prediction		Research	Passed		,antagonist,cellular thermal shift assay,lysosomotropism,morphological profiling,small molecule,target identification,thermal proteome profiling	28	6	848-854.e5			2021	2451-9448	https://www.sciencedirect.com/science/article/pii/S245194562100009X;http://dx.doi.org/10.1016/j.chembiol.2021.01.009;https://www.ncbi.nlm.nih.gov/pubmed/33567254	10.1016/j.chembiol.2021.01.009	33567254		Phenotypic screening for bioactive small molecules is typically combined with affinity-based chemical proteomics to uncover the respective molecular targets. However, such assays and the explored bioactivity are biased toward the monitored phenotype, and target identification often requires chemical derivatization of the hit compound. In contrast, unbiased cellular profiling approaches record hun…		A Joint Special Issue with the Society for Biomolecular Imaging and Informatics: High-Content Imaging and Informatics
Journal Article		Schneidewind T,Brause A,Schölermann B,Sievers S,Pahl A,Sankar MG,Winzker M,Janning P,Kumar K,Ziegler S,Waldmann H	Combined morphological and proteome profiling reveals target-independent impairment of cholesterol homeostasis	Cell Chemical Biology	2021	combined morphological and proteome profiling to explore the bioactivity and the MoA of a natural product-inspired compound	Morphological profiling detects numerous biosimilar compounds with diverse targets	MOA Prediction, Combination with proteomic analysis		Research	Passed		SREBP,cholesterol,cholesterol homeostasis,fingerprint,lysosome,lysosomotropic,mode of action,morphological profiling,physicochemical properties,proteome profiling	28	12	1780-1794.e5			2021	2451-9448	https://www.sciencedirect.com/science/article/pii/S2451945621003020;http://dx.doi.org/10.1016/j.chembiol.2021.06.003;https://www.ncbi.nlm.nih.gov/pubmed/34214450	10.1016/j.chembiol.2021.06.003	34214450		Unbiased profiling approaches are powerful tools for small-molecule target or mode-of-action deconvolution as they generate a holistic view of the bioactivity space. This is particularly important for non-protein targets that are difficult to identify with commonly applied target identification methods. Thereby, unbiased profiling can enable identification of novel bioactivity even for annotated …		Next Generation Therapeutics
Journal Article		Lebedeva IV,Wagner MV,Sahdeo S,Lu YF,Anyanwu-Ofili A,Harms MB,Wadia JS,Rajagopal G,Boland MJ,Goldstein DB	Precision genetic cellular models identify therapies protective against ER stress	Cell Death and Disease	2021	Can we find out compounds ability to correct aberrant morphology from disease?	dentified multiple compounds able to correct morphological phenotypes and alleviate ER atress	Disease biology		Research	Passed		Activating Transcription Factor 6,Apoptosis,Autophagy,Cell Line,Cell Proliferation,Cell Shape,Congenital Disorders of Glycosylation,Drug Evaluation, Preclinical,Endoplasmic Reticulum Stress,Humans,Models, Biological,Phenotype,Protective Agents,Reproducibility of Results,X-Box Binding Protein 1,drug effects,genetics,metabolism,pathology,pharmacology	12	8	770			2021-08	2041-4889	http://dx.doi.org/10.1038/s41419-021-04045-4;https://www.ncbi.nlm.nih.gov/pubmed/34354042	10.1038/s41419-021-04045-4	34354042		Rare monogenic disorders often share molecular etiologies involved in the pathogenesis of common diseases. Congenital disorders of glycosylation (CDG) and deglycosylation (CDDG) are rare pediatric disorders with symptoms that range from mild to life threatening. A biological mechanism shared among CDG and CDDG as well as more common neurodegenerative diseases such as Alzheimer's disease and amyot…		Special Issue: Functional Genomics for Target Identification
Journal Article		Seal S,Yang H,Vollmers L,Bender A	Comparison of Cellular Morphological Descriptors and Molecular Fingerprints for the Prediction of Cytotoxicity- And Proliferation-Related Assays	Chemical Research in Toxicology	2021	How good is Cell Painting for cytotoxicity prediction?	Cell Painting features accurately predict compound cytotoxicty.	Prediction of compound properties		Research	Passed		Algorithms,Cell Line,Cell Proliferation,Humans,Phosphate-Binding Proteins,Transcriptional Regulator ERG,metabolism	34	2	422-437			2021-02	1520-5010	http://dx.doi.org/10.1021/acs.chemrestox.0c00303;https://www.ncbi.nlm.nih.gov/pubmed/33522793	10.1021/acs.chemrestox.0c00303	33522793		Cell morphology features, such as those from the Cell Painting assay, can be generated at relatively low costs and represent versatile biological descriptors of a system and thereby compound response. In this study, we explored cell morphology descriptors and molecular fingerprints, separately and in combination, for the prediction of cytotoxicity- and proliferation-related in vitro assay endpoin…
Journal Article		Biswas S	High Content Analysis Across Signaling Modulation Treatments for Subcellular Target Identification Reveals Heterogeneity in Cellular Response	Frontiers in Cell and Developmental Biology	2021	downstream subcellular target identification to understand the basis of the cellular response, integration of high content complex data for studying phenotypic responses and cellular signaling	phenotypic responses are not conserved that enables quantification of signaling heterogeneity	Cell State		Research	Passed		,cellular and organelle behavior,heterogeneity in responses,high content imaging screen,mechanism of action,phenotypic similarity,predictive modeling,signaling modulation	8		594750			2021	2296-634X	http://dx.doi.org/10.3389/fcell.2020.594750;https://www.ncbi.nlm.nih.gov/pubmed/33490062	10.3389/fcell.2020.594750	33490062		Cellular phenotypes on bioactive compound treatment are a result of the downstream targets of the respective treatment. Here, a computational approach is taken for downstream subcellular target identification to understand the basis of the cellular response. This response is a readout of cellular phenotypes captured from cell-painting-based light microscopy images. The readouts are morphological …
Journal Article		Trapotsi MA,Mervin LH,Afzal AM,Sturm N,Engkvist O,Barrett IP,Bender A	Comparison of Chemical Structure and Cell Morphology Information for Multitask Bioactivity Predictions	Journal of Chemical Information and Modeling	2021	compare chemical and cell morphology information for bioactivity prediction	both cell morphology changes and chemical structure information contain information about compound bioactivity, which is also partially complementary	Prediction of compound properties		Research	Passed		Bayes Theorem,Computer Simulation,Databases, Factual,Drug Discovery,Proteins	61	3	1444-1456			2021-03	1549-960X	http://dx.doi.org/10.1021/acs.jcim.0c00864;https://www.ncbi.nlm.nih.gov/pubmed/33661004	10.1021/acs.jcim.0c00864	33661004		The understanding of the mechanism-of-action (MoA) of compounds and the prediction of potential drug targets play an important role in small-molecule drug discovery. The aim of this work was to compare chemical and cell morphology information for bioactivity prediction. The comparison was performed using bioactivity data from the ExCAPE database, image data (in the form of CellProfiler features) …		From Duplicate 1 (High-Content Phenotypic Profiling in Esophageal Adenocarcinoma Identifies Selectively Active Pharmacological Classes of Drugs for Repurposing and Chemical Starting Points for Novel Drug Discovery - Hughes, Rebecca E.; Elliott, Richard J.R.; Munro, Alison F.; Makda, Ashraff; O'Neill, J. Robert; Hupp, Ted; Carragher, Neil O.) A Joint Special Issue with the Society for Biomolecular…
Journal Article		Dafniet B,Cerisier N,Boezio B,Clary A,Ducrot P,Dorval T,Gohier A,Brown D,Audouze K,Taboureau O	Development of a chemogenomics library for phenotypic screening	Journal of Cheminformatics	2021	develop a chemogenomic library that would cover the chemogenomic space and could be used for phenotypic screening	developed a system pharmacology network integrating drug-target-pathway-disease relationships as well as morphological profile	Dataset Development		Research	Passed		Chemical biology,Chemogenomics,Network pharmacology,Phenotypic drug discovery,Phenotypic screening,System pharmacology network	13	1	91			2021-11	1758-2946	http://dx.doi.org/10.1186/s13321-021-00569-1;https://www.ncbi.nlm.nih.gov/pubmed/34819133	10.1186/s13321-021-00569-1	34819133		With the development of advanced technologies in cell-based phenotypic screening, phenotypic drug discovery (PDD) strategies have re-emerged as promising approaches in the identification and development of novel and safe drugs. However, phenotypic screening does not rely on knowledge of specific drug targets and needs to be combined with chemical biology approaches to identify therapeutic targets…
Journal Article		Way GP,Kost-Alimova M,Shibue T,Harrington WF,Gill S,Piccioni F,Becker T,Shafqat-Abbasi H,Hahn WC,Carpenter AE,Vazquez F,Singh S	Predicting cell health phenotypes using image-based morphology profiling	Molecular Biology of the Cell	2021	Predict multiple indicators of cell health using Cell Painting	simple machine learning algorithms can predict many cell health readouts directly from Cell Painting images, at less than half the cost	Cell State		Research	Passed			32	9	995-1005	American Society for Cell Biology		2021-04	1939-4586	https://www.molbiolcell.org/doi/10.1091/mbc.E20-12-0784;http://dx.doi.org/10.1091/MBC.E20-12-0784;https://www.ncbi.nlm.nih.gov/pubmed/33534641	10.1091/MBC.E20-12-0784	33534641		Genetic and chemical perturbations impact diverse cellular phenotypes, including multiple indicators of cell health. These readouts reveal toxicity and antitumorigenic effects relevant to drug discovery and personalized medicine. We developed two customized microscopy assays, one using four targeted reagents and the other three targeted reagents, to collectively measure 70 specific cell health ph…			eng
Journal Article		Nyffeler J,Haggard DE,Willis C,Setzer RW,Judson R,Paul-Friedman K,Everett LJ,Harrill JA	Comparison of Approaches for Determining Bioactivity Hits from High-Dimensional Profiling Data	SLAS Discovery	2021	Compare a variety of different strategies for hit identification in imaging-based phenotypic profiling assays	hit calls are robust across different analysis approaches	Prediction of compound properties, Chemoinformatics		Research	Passed		Cell Painting,computational toxicology,concentration response,high-throughput phenotypic profiling	26	2	292-308			2021	2472-5560	https://www.sciencedirect.com/science/article/pii/S2472555222066709;http://dx.doi.org/10.1177/2472555220950245;https://www.ncbi.nlm.nih.gov/pubmed/32862757	10.1177/2472555220950245	32862757		Phenotypic profiling assays are untargeted screening assays that measure a large number (hundreds to thousands) of cellular features in response to a stimulus and often yield diverse and unanticipated profiles of phenotypic effects, leading to challenges in distinguishing active from inactive treatments. Here, we compare a variety of different strategies for hit identification in imaging-based ph…
Journal Article		Hughes RE,Elliott RJ,Li X,Munro AF,Makda A,Carter RN,Morton NM,Fujihara K,Clemons NJ,Fitzgerald R,O'Neill JR,Hupp T,Carragher NO	Multiparametric High-Content Cell Painting Identifies Copper Ionophores as Selective Modulators of Esophageal Cancer Phenotypes	ACS Chemical Biology	2022	using the Cell Painting assay to quantify the morphological response and identify treatment for EAC	uncover a unified mechanism of action and a vulnerability in esophageal adenocarcinoma toward copper-dependent cell death	MOA Prediction, Disease Biology		Research	Passed		Adenocarcinoma,Copper,Esophageal Neoplasms,Humans,Ionophores,Phenotype,drug therapy,metabolism,pharmacology	17	7	1876-1889			2022-07	1554-8937	http://dx.doi.org/10.1021/acschembio.2c00301;https://www.ncbi.nlm.nih.gov/pubmed/35696676	10.1021/acschembio.2c00301	35696676		Esophageal adenocarcinoma is of increasing global concern due to increasing incidence, a lack of effective treatments, and poor prognosis. Therapeutic target discovery and clinical trials have been hindered by the heterogeneity of the disease, the lack of druggable driver mutations, and the dominance of large-scale genomic rearrangements. We have previously undertaken a comprehensive small-molecu…			eng
Journal Article		Trapotsi MA,Mouchet E,Williams G,Monteverde T,Juhani K,Turkki R,Miljković F,Martinsson A,Mervin L,Pryde KR,Müllers E,Barrett I,Engkvist O,Bender A,Moreau K	Cell Morphological Profiling Enables High-Throughput Screening for PROteolysis TArgeting Chimera (PROTAC) Phenotypic Signature	ACS Chemical Biology	2022	Cell Paitning to identify phenotypic signatures of PROTACs	Chemical clustering and model prediction allowed the identification of a mitotoxicity signature that could not be expected by screening the individual PROTAC components	Prediction of compound properties		Research	Passed			17	7	1733-1744	American Chemical Society		2022-07	1554-8937	https://pubs.acs.org/doi/full/10.1021/acschembio.2c00076;http://dx.doi.org/10.1021/acschembio.2c00076;https://www.ncbi.nlm.nih.gov/pubmed/35793809	10.1021/acschembio.2c00076	35793809		PROteolysis TArgeting Chimeras (PROTACs) use the ubiquitin-proteasome system to degrade a protein of interest for therapeutic benefit. Advances made in targeted protein degradation technology have been remarkable, with several molecules having moved into clinical studies. However, robust routes to assess and better understand the safety risks of PROTACs need to be identified, which is an essentia…
Journal Article		Akbarzadeh M,Deipenwisch I,Schoelermann B,Pahl A,Sievers S,Ziegler S,Waldmann H	Morphological profiling by means of the Cell Painting assay enables identification of tubulin-targeting compounds	Cell Chemical Biology	2022	Identification of tubulin-targeting compounds using the Cell Painting signature of nocodazole	Detection of microtubule modulation for several unexplored small molecules	MOA Prediction		Research	Passed		Cell Painting assay,microtubules,morphology,profiling,small molecules,tubulin	29	6	1053-1064.e3	Cell Press		2022-12	2451-9448	https://www.sciencedirect.com/science/article/pii/S2451945621005237;http://dx.doi.org/10.1016/j.chembiol.2021.12.009;https://www.ncbi.nlm.nih.gov/pubmed/34968420	10.1016/j.chembiol.2021.12.009	34968420		In phenotypic compound discovery, conclusive identification of cellular targets and mode of action are often impaired by off-target binding. In particular, microtubules are frequently targeted in cellular assays. However, in vitro tubulin binding assays do not correctly reflect the cellular context, and conclusive high-throughput phenotypic assays monitoring tubulin binding are scarce, such that …		Mechanistic Biology * Machine Learning in Chemical Biology
Journal Article		Way GP,Natoli T,Adeboye A,Litichevskiy L,Yang A,Lu X,Caicedo JC,Cimini BA,Karhohs K,Logan DJ,Rohban MH,Kost-Alimova M,Hartland K,Bornholdt M,Chandrasekaran SN,Haghighi M,Weisbart E,Singh S,Subramanian A,Carpenter AE	Morphology and gene expression profiling provide complementary information for mapping cell state	Cell Systems	2022	to what extent the two modalities capture overlapping versus complementary information	to predict compound mechanisms of action (MOAs) and gene targets, we find that the two assays not only provide a partially shared but also a complementary view of drug mechanisms	Linking Cell Painting to Gene Expression, Assay Development		Research	Passed		Cell Painting,L1000,benchmark,drug discovery,high-dimensional profiling,images,systems biology	13	11	911-923.e9	Cell Press		2022-11	2405-4720	http://dx.doi.org/10.1016/j.cels.2022.10.001;https://www.ncbi.nlm.nih.gov/pubmed/36395727	10.1016/j.cels.2022.10.001	36395727		Morphological and gene expression profiling can cost-effectively capture thousands of features in thousands of samples across perturbations by disease, mutation, or drug treatments, but it is unclear to what extent the two modalities capture overlapping versus complementary information. Here, using both the L1000 and Cell Painting assays to profile gene expression and cell morphology, respectivel…
Journal Article		Rohban MH,Fuller AM,Tan C,Goldstein JT,Syangtan D,Gutnick A,DeVine A,Nijsure MP,Rigby M,Sacher JR,Corsello SM,Peppler GB,Bogaczynska M,Boghossian A,Ciotti GE,Hands AT,Mekareeya A,Doan M,Gale JP,Derynck R,Turbyville T,Boerckel JD,Singh S,Kiessling LL,Schwarz TL,Varelas X,Wagner FF,Kafri R,Eisinger-Mathason TS,Carpenter AE	Virtual screening for small-molecule pathway regulators by image-profile matching	Cell Systems	2022	virtual matching of genes and compounds using Cell Painting profiles	identified new compounds related to three query genes and validated them in subsequent gene-relevant assays	Linking Cell Painting to Gene Expression, MOA Prediction, Gene Perturbations		Research	Passed		Hippo/Yap1 pathway,computational drug discovery,drug screening,image-based profiling,virtual screening	13	9	724-736.e9			2022	2405-4720	https://www.sciencedirect.com/science/article/pii/S2405471222003301;http://dx.doi.org/10.1016/j.cels.2022.08.003;https://www.ncbi.nlm.nih.gov/pubmed/36057257	10.1016/j.cels.2022.08.003	36057257		Identifying the chemical regulators of biological pathways is a time-consuming bottleneck in developing therapeutics and research compounds. Typically, thousands to millions of candidate small molecules are tested in target-based biochemical screens or phenotypic cell-based screens, both expensive experiments customized to each disease. Here, our uncustomized, virtual, profile-based screening app…			eng
Journal Article		Schölermann B,Bonowski J,Grigalunas M,Burhop A,Xie Y,Hoock JG,Liu J,Dow M,Nelson A,Nowak C,Pahl A,Sievers S,Ziegler S	Identification of Dihydroorotate Dehydrogenase Inhibitors Using the Cell Painting Assay	ChemBioChem	2022	identification of inhibitors of pyrimidine biosynthesis in an unbiased manner	CPA can differentiate between the impairment of de novo pyrimidine biosynthesis and folate metabolism, which is essential for purine biosynthesis. CPA revealed three novel scaffolds for targeting DHODH	MOA Prediction		Research	Passed		enzymes,inhibitors,mode of action,morphological fingerprint,nucleotides,targets	23	22	e202200475			2022-11	1439-7633	http://dx.doi.org/10.1002/cbic.202200475;https://www.ncbi.nlm.nih.gov/pubmed/36134475	10.1002/cbic.202200475	36134475		Profiling approaches have been increasingly employed for the characterization of disease-relevant phenotypes or compound perturbation as they provide a broad, unbiased view on impaired cellular states. We report that morphological profiling using the cell painting assay (CPA) can detect modulators of de novo pyrimidine biosynthesis and of dihydroorotate dehydrogenase (DHODH) in particular. The CP…
Journal Article		Seal S,Carreras-Puigvert J,Trapotsi MA,Yang H,Spjuth O,Bender A	Integrating cell morphology with gene expression and chemical structure to aid mitochondrial toxicity detection	Communications Biology	2022	Can Cell Painting and Gene Expression help in mitochondiral toxicity detection	Using all three datasets improved detection of mitocondrial toxicity	Combining with Trascriptomics, Prediction of compound properties		Research	Passed		Cell Morphology,Cell Painting,Mitochondrial Toxicity,Toxicity Prediction	5	1	858	Cold Spring Harbor Laboratory		2022-01	2399-3642	https://www.biorxiv.org/content/10.1101/2022.01.07.475326v1%0Ahttps://www.biorxiv.org/content/10.1101/2022.01.07.475326v1.abstract;http://dx.doi.org/10.1038/s42003-022-03763-5;https://www.ncbi.nlm.nih.gov/pubmed/35999457	10.1038/s42003-022-03763-5	35999457		Mitochondrial toxicity is an important safety endpoint in drug discovery. Models based solely on chemical structure for predicting mitochondrial toxicity are currently limited in accuracy and applicability domain to the chemical space of the training compounds. In this work, we aimed to utilize both -omics and chemical data to push beyond the state-of-the-art. We combined Cell Painting and Gene E…
Journal Article		Kupczyk E,Schorpp K,Hadian K,Lin S,Tziotis D,Schmitt-Kopplin P,Mueller C	Unleashing high content screening in hit detection – Benchmarking AI workflows including novelty detection	Computational and Structural Biotechnology Journal	2022	Benchmarking AI workflows including novelty detection for Cell Paitning to predict target activity	the Stacking Model is best suited for screening. It has the best ability to generalise and can also deal well with unfamiliar patterns.	Chemoinformatics		Research	Passed		Bioactives,Cell painting,Classifier,Deep learning,High-content screening,Hit detection,Machine learning,Novelty detection	20		5453-5465			2022	2001-0370	https://www.sciencedirect.com/science/article/pii/S2001037022004299;http://dx.doi.org/10.1016/j.csbj.2022.09.023	10.1016/j.csbj.2022.09.023			Complex mixtures containing natural products are still an interesting source of novel drug candidates. High content screening (HCS) is a popular tool to screen for such. In particular, multiplexed HCS assays promise comprehensive bioactivity profiles, but generate also high amounts of data. Yet, only some machine learning (ML) applications for data analysis are available and these usually require…
Journal Article		Yang S,Shen T,Fang Y,Wang X,Zhang J,Yang W,Huang J,Han X	DeepNoise: Signal and Noise Disentanglement Based on Classifying Fluorescent Microscopy Images via Deep Learning	Genomics, Proteomics and Bioinformatics	2022	disentangle the real biological signals from the interferential technical noises	achieved an extremely high classification score, with a multi-class accuracy of 99.596%	Image Analysis Development		Research	Passed		Biological signal,Classification,Deep learning,Fluorescent microscopy image,Genetic perturbation	20	5	989-1001			2022	2210-3244	https://www.sciencedirect.com/science/article/pii/S1672022922001735;http://dx.doi.org/10.1016/j.gpb.2022.12.007;https://www.ncbi.nlm.nih.gov/pubmed/36608842;http://arxiv.org/abs/2209.05772	10.1016/j.gpb.2022.12.007	36608842	2209.05772	The high-content image-based assay is commonly leveraged for identifying the phenotypic impact of genetic perturbations in biology field. However, a persistent issue remains unsolved during experiments: the interferential technical noises caused by systematic errors (e.g., temperature, reagent concentration, and well location) are always mixed up with the real biological signals, leading to misin…
Journal Article		Caicedo JC,Arevalo J,Piccioni F,Bray MA,Hartland CL,Wu X,Brooks AN,Berger AH,Boehm JS,Carpenter AE,Singh S	Cell Painting predicts impact of lung cancer variants	Molecular Biology of the Cell	2022	expolore lung adenocarcinoma-associated somatic variants using Cell Painting	ell morphological profiling (cmVIP) can predict variants' functional impact and, particularly at the single-cell level, reveals biological insights into variants that can be explored at our public online portal	Disease biology		Research	Passed			33	6	ar49	The American Society for Cell Biology		2022-05	1939-4586	https://www.molbiolcell.org/doi/full/10.1091/mbc.E21-11-0538;http://dx.doi.org/10.1091/mbc.E21-11-0538;https://www.ncbi.nlm.nih.gov/pubmed/35353015	10.1091/mbc.E21-11-0538	35353015		Most variants in most genes across most organisms have an unknown impact on the function of the corresponding gene. This gap in knowledge is especially acute in cancer, where clinical sequencing of tumors now routinely reveals patient-specific variants whose functional impact on the corresponding genes is unknown, impeding clinical utility. Transcriptional profiling was able to systematically dis…			eng
Journal Article		Schiff L,Migliori B,Chen Y,Carter D,Bonilla C,Hall J,Fan M,Tam E,Ahadi S,Fischbacher B,Geraschenko A,Hunter CJ,Venugopalan S,DesMarteau S,Narayanaswamy A,Jacob S,Armstrong Z,Ferrarotto P,Williams B,Buckley-Herd G,Hazard J,Goldberg J,Coram M,Otto R,Baltz EA,Andres-Martin L,Pritchard O,Duren-Lubanski A,Daigavane A,Reggio K,Nelson PC,Frumkin M,Solomon SL,Bauer L,Aiyar RS,Schwarzbach E,Noggle SA,Mons…	Integrating deep learning and unbiased automated high-content screening to identify complex disease signatures in human fibroblasts	Nature Communications	2022	machine learning models to detect morphological disease phenotypes	confidently separate LRRK2 and sporadic Parkinson’s disease lines from healthy controls	Convolutional Neural Networks, Disease Biology, Personalized medicine		Research	Passed		Deep Learning,Fibroblasts,Humans,Machine Learning,Neural Networks, Computer,Parkinson Disease	13	1	1590			2022-03	2041-1723	http://dx.doi.org/10.1038/s41467-022-28423-4;https://www.ncbi.nlm.nih.gov/pubmed/35338121	10.1038/s41467-022-28423-4	35338121		Drug discovery for diseases such as Parkinson's disease are impeded by the lack of screenable cellular phenotypes. We present an unbiased phenotypic profiling platform that combines automated cell culture, high-content imaging, Cell Painting, and deep learning. We applied this platform to primary fibroblasts from 91 Parkinson's disease patients and matched healthy controls, creating the largest p…
Journal Article		Rietdijk J,Aggarwal T,Georgieva P,Lapins M,Carreras-Puigvert J,Spjuth O	Morphological profiling of environmental chemicals enables efficient and untargeted exploration of combination effects	Science of the Total Environment	2022	Enable efficient and untargeted exploration of combination effects of mixtures	Morphological profiling/Cell Painting captures dose and combination dependent effects, even though compound BPA did not elicit a strong morphological change when exposed alone, an increase in perturbation level could be observed when combined with CTAB or when combined with both compounds DBTDL and CTAB together	Prediction of compound properties, mixtures		Research	Passed		Cell Painting,Chemical profiling,Mixture toxicity,Phenomics,Safety assessment	832		155058			2022	1879-1026	https://www.sciencedirect.com/science/article/pii/S0048969722021519;http://dx.doi.org/10.1016/j.scitotenv.2022.155058;https://www.ncbi.nlm.nih.gov/pubmed/35390365	10.1016/j.scitotenv.2022.155058	35390365		Environmental chemicals are commonly studied one at a time, and there is a need to advance our understanding of the effect of exposure to their combinations. Here we apply high-content microscopy imaging of cells stained with multiplexed dyes (Cell Painting) to profile the effects of Cetyltrimethylammonium bromide (CTAB), Bisphenol A (BPA), and Dibutyltin dilaurate (DBTDL) exposure on four human …				arXiv	2105.01171
Journal Article		Cross-Zamirski JO,Mouchet E,Williams G,Schönlieb CB,Turkki R,Wang Y	Label-free prediction of cell painting from brightfield images	Scientific Reports	2022	predicting the five fluorescent Cell Painting channels from brightfield input	label-free Cell Painting has the potential to be used for downstream analyses and could allow for repurposing imaging channels for other non-generic fluorescent stains of more targeted biological interest	Image Analysis Development, Assay Development		Research	Passed		Biological Assay,Drug Discovery,Image Processing, Computer-Assisted,methods	12	1	10001			2022-06	2045-2322	http://dx.doi.org/10.1038/s41598-022-12914-x;https://www.ncbi.nlm.nih.gov/pubmed/35705591	10.1038/s41598-022-12914-x	35705591		Cell Painting is a high-content image-based assay applied in drug discovery to predict bioactivity, assess toxicity and understand mechanisms of action of chemical and genetic perturbations. We investigate label-free Cell Painting by predicting the five fluorescent Cell Painting channels from brightfield input. We train and validate two deep learning models with a dataset representing 17 batches,…		Special Collection: Approaches for Prioritizing High-Quality Chemical Matter in Chemical Probe and Drug Discovery
Journal Article		Siegismund D,Fassler M,Heyse S,Steigele S	Benchmarking feature selection methods for compressing image information in high-content screening	SLAS Technology	2022	What is the best feature selection method	A relatively small set of selected features generally conveys most of the relevant information in HCS images	Chemoinformatics		Research	Passed		Automated machine learning,Big data,Drug discovery,Feature selection,High-content screening	27	1	85-93			2022	2472-6311	https://www.sciencedirect.com/science/article/pii/S2472630321000157;http://dx.doi.org/10.1016/j.slast.2021.10.015;https://www.ncbi.nlm.nih.gov/pubmed/35058213	10.1016/j.slast.2021.10.015	35058213		Biopharmaceutical drug discovery, as of today is a highly automated, high throughput endeavor, where many screening technologies produce a high-dimensional measurement per sample. A striking example is High Content Screening (HCS), which utilizes automated microscopy to systematically access the wealth of information contained in biological assays. Exploiting HCS to its full potential traditional…
Journal Article		Nyffeler J,Willis C,Harris FR,Taylor LW,Judson R,Everett LJ,Harrill JA	Combining phenotypic profiling and targeted RNA-Seq reveals linkages between transcriptional perturbations and chemical effects on cell morphology: Retinoic acid as an example	Toxicology and Applied Pharmacology	2022	How can we combine cell painting and transcriptomic profiling	groundwork for combinatorial screening of chemicals using HTTr and HTPP to generate complementary information	Combining with Transcriptomics		Research	Passed		Cell Painting,Computational Toxicology,Concentration-Response,High-Throughput Phenotypic Profiling	444		116032			2022	1096-0333	https://www.sciencedirect.com/science/article/pii/S0041008X22001776;http://dx.doi.org/10.1016/j.taap.2022.116032;https://www.ncbi.nlm.nih.gov/pubmed/35483669	10.1016/j.taap.2022.116032	35483669		The United States Environmental Protection Agency has proposed a tiered testing strategy for chemical hazard evaluation based on new approach methods (NAMs). The first tier includes in vitro profiling assays applicable to many (human) cell types, such as high-throughput transcriptomics (HTTr) and high-throughput phenotypic profiling (HTPP). The goals of this study were to: (1) harmonize the seedi…
Journal Article		Liu J,Mallick S,Xie Y,Grassin C,Lucas B,Schölermann B,Pahl A,Scheel R,Strohmann C,Protzel C,Berg T,Merten C,Ziegler S,Waldmann H	Morphological Profiling Identifies the Motor Protein Eg5 as Cellular Target of Spirooxindoles.	Angewandte Chemie - International Edition	2023	Using Cell Paitning to identify the phenotypic role of compounds	unbiased morphological bioactivity profiling reveal a unique Eg5 inhibitor chemotype	Phenotypic profiling of Diversity-oriented synthesis		Research	Passed		Kinesins,Oxindoles	62	21	e202301955			2023-05	1521-3773	http://dx.doi.org/10.1002/anie.202301955;https://www.ncbi.nlm.nih.gov/pubmed/36929571	10.1002/anie.202301955	36929571		Oxindoles and iso-oxindoles are natural product-derived scaffolds that provide inspiration for the design and synthesis of novel biologically relevant compound classes. Notably, the spirocyclic connection of oxindoles with iso-oxindoles has not been explored by nature but promises to provide structurally related compounds endowed with novel bioactivity. Therefore, methods for their efficient synt…
Journal Article		Tian G,Harrison PJ,Sreenivasan AP,Carreras-Puigvert J,Spjuth O	Combining molecular and cell painting image data for mechanism of action prediction	Artificial Intelligence in the Life Sciences	2023	How to merge chemical struture and cell morphology?	a clear and significant improvement in predictive performance for models trained on both input types simultaneously	MOA Prediciton		Research	Passed		Bioinformatics,Cheminformatics,Convolutional neural networks,Deep learning,Machine learning	3		100060			2023	2667-3185	https://www.sciencedirect.com/science/article/pii/S2667318523000041;http://dx.doi.org/10.1016/j.ailsci.2023.100060	10.1016/j.ailsci.2023.100060			The mechanism of action (MoA) of a compound describes the biological interaction through which it produces a pharmacological effect. Multiple data sources can be used for the purpose of predicting MoA, including compound structural information, and various assays, such as those based on cell morphology, transcriptomics and metabolomics. In the present study we explored the benefits and potential …			eng
Miscellaneous		Jamali N,Tromans-Coia C,Abbasi HS,Giuliano KA,Hagimoto M,Jan K,Kaneko E,Letzsch S,Schreiner A,Sexton JZ,Suzuki M,Trask OJ,Yamaguchi M,Yanagawa F,Yang M,Carpenter AE,Cimini BA	Assessing the performance of the Cell Painting assay across different imaging systems.	bioRxiv	2023	examine the performance of the Cell Painting assay across multiple high-throughput microscope systems	all are compatible with this assay	Assay Development		Research	Passed							bioRxiv : the preprint server for biology	2023-02		http://dx.doi.org/10.1101/2023.02.15.528711;https://www.ncbi.nlm.nih.gov/pubmed/36824835	10.1101/2023.02.15.528711	36824835		Quantitative microscopy is a powerful method for performing phenotypic screens, from which image-based profiling can extract a wealth of information, termed profiles. These profiles can be used to elucidate the changes in cellular phenotypes across cell populations from different patient samples or following genetic or chemical perturbations. One such image-based profiling method is the Cell Pain…			eng
Miscellaneous		Dagher M,Ongo G,Robichaud N,Kong J,Rho W,Teahulos I,Tavakoli A,Bovaird S,Merjaneh S,Tan A,Edwardson K,Scheepers C,Ng A,Hajjar A,Lee A,DeCorwin-Martin P,Rasool S,Huang J,Han Y,Chandrasekaran SN,Miller L,Kost-Alimova M,Skepner A,Singh S,Munzar J,Carpenter AE,Juncker D	nELISA: A high-throughput, high-plex platform enables quantitative profiling of the secretome.	bioRxiv	2023	nELISA, a miniaturised, high-throughput, and high-fidelity protein profiling platform	nELISA and Cell Painting provided complimentary phenotypic insights, with the nELISA also providing mechanistic insight	Combining with Protein Profiling		Research	Passed							bioRxiv : the preprint server for biology	2023-04		http://www.ncbi.nlm.nih.gov/pubmed/37131604%0Ahttp://www.pubmedcentral.nih.gov/articlerender.fcgi?artid=PMC10153206;http://dx.doi.org/10.1101/2023.04.17.535914;https://www.ncbi.nlm.nih.gov/pubmed/37131604	10.1101/2023.04.17.535914	37131604		We present the nELISA, a miniaturised, high-throughput, and high-fidelity protein profiling platform. DNA oligonucleotides are used to pre-colocalize antibody pairs on spectrally encoded microparticles and perform displacement-mediated detection while ensuring spatial separation between non-cognate antibody pairs. Read-out is performed cost-efficiently and at high-throughput using flow cytometry.…		Special Collection: 2nd Annual SBI2 High-Content Imaging and Informatics: Joint Special Collection with SBI2 & SLAS
Miscellaneous		Kelley ME,Berman AY,Stirling DR,Cimini BA,Han Y,Singh S,Carpenter AE,Kapoor TM,Way GP	High-content microscopy reveals a morphological signature of bortezomib resistance.	bioRxiv	2023	Identify morphological features typically different between resistant and sensitive clones for anti cancer	generated a morphological signature of bortezomib resistance, which correctly predicted the bortezomib treatment response in seven of ten cell lines	Disease biology		Research	Passed							bioRxiv : the preprint server for biology	2023-05		http://dx.doi.org/10.1101/2023.05.02.539137;https://www.ncbi.nlm.nih.gov/pubmed/37205516	10.1101/2023.05.02.539137	37205516		Drug resistance is a challenge in anticancer therapy, particularly with targeted therapeutics and cytotoxic compounds. In many cases, cancers can be resistant to the drug prior to exposure, i.e., possess intrinsic drug resistance. However, we lack target-independent methods to anticipate resistance in cancer cell lines or characterize intrinsic drug resistance without a priori knowledge of its ca…
Journal Article		Alijagic A,Scherbak N,Kotlyar O,Karlsson P,Wang X,Odnevall I,Benada O,Amiryousefi A,Andersson L,Persson A,Felth J,Andersson H,Larsson M,Hedbrant A,Salihovic S,Hyötyläinen T,Repsilber D,Särndahl E,Engwall M	A Novel Nanosafety Approach Using Cell Painting, Metabolomics, and Lipidomics Captures the Cellular and Molecular Phenotypes Induced by the Unintentionally Formed Metal-Based (Nano)Particles.	Cells	2023	Effect of nanoparticles on human cells	The profiling of the cell morphological phenotypes, disclosed prominent concentration-dependent effects on the cytoskeleton, mitochondria, and the membranous structures of the cell	Prediction of nanoparticle pertubations, MOA Prediction		Research	Passed		Epithelial Cells,Humans,Lipidomics,Lung,Metabolomics,Phenotype,metabolism	12	2				2023-01	2073-4409	http://dx.doi.org/10.3390/cells12020281;https://www.ncbi.nlm.nih.gov/pubmed/36672217	10.3390/cells12020281	36672217		Additive manufacturing (AM) or industrial 3D printing uses cutting-edge technologies and materials to produce a variety of complex products. However, the effects of the unintentionally emitted AM (nano)particles (AMPs) on human cells following inhalation, require further investigations. The physicochemical characterization of the AMPs, extracted from the filter of a Laser Powder Bed Fusion (L-PBF…
Journal Article		Garcia-Fossa F,Cruz MC,Haghighi M,de Jesus MB,Singh S,Carpenter AE,Cimini BA	Interpreting Image-based Profiles using Similarity Clustering and Single-Cell Visualization.	Current protocols	2023	How are changes in features refkected in images?	explore and interpret data from image-based profiling experiments	Image Analysis Development		Research	Passed		Cluster Analysis,Microscopy	3	3	e713			2023-03	2691-1299	http://dx.doi.org/10.1002/cpz1.713;https://www.ncbi.nlm.nih.gov/pubmed/36921124	10.1002/cpz1.713	36921124		Image-based profiling quantitatively assesses the effects of perturbations on cells by capturing a breadth of changes via microscopy. Here, we provide two complementary protocols to help explore and interpret data from image-based profiling experiments. In the first protocol, we examine the similarity among perturbed cell samples using data from compounds that cluster by their mechanisms of actio…
Journal Article		Pierozan P,Kosnik M,Karlsson O	High-content analysis shows synergistic effects of low perfluorooctanoic acid (PFOS) and perfluorooctane sulfonic acid (PFOA) mixture concentrations on human breast epithelial cell carcinogenesis	Environment International	2023	Enable efficient and untargeted exploration of combination effects of mixtures	cell features were affected by the PFAS mixture even at the lowest concentration tested, Increased knowledge about mixture-induced effects is important for better understanding of PFAS' possible role in cancer etiology	Prediction of compound properties, mixtures		Research	Passed		Breast cancer,Cell invasion,Cell painting,Chemical mixture,Cocktail effect,Epigenetics,High-content screening,Histone modifications,Mixture toxicology,NAMs,Oxidative stress,PFAS,PXR	172		107746			2023	1873-6750	https://www.sciencedirect.com/science/article/pii/S0160412023000193;http://dx.doi.org/10.1016/j.envint.2023.107746;https://www.ncbi.nlm.nih.gov/pubmed/36731186	10.1016/j.envint.2023.107746	36731186		Perfluoroalkyl substances (PFAS) have been associated with cancer, but the potential underlying mechanisms need to be further elucidated and include studies of PFAS mixtures. This mechanistic study revealed that very low concentrations (500 pM) of the binary PFOS and PFOA mixture induced synergistic effects on human epithelial breast cell (MCF-10A) proliferation. The cell proliferation was mediat…
Journal Article		Seal S,Yang H,Trapotsi MA,Singh S,Carreras-Puigvert J,Spjuth O,Bender A	Merging bioactivity predictions from cell morphology and chemical fingerprint models using similarity to training data.	Journal of Cheminformatics	2023	How to merge chemical struture and cell morphology?	Combining feature spaces improves assay prediciton	Prediction of compound properties, Chemoinformatics		Research	Passed			15	1	56			2023-06	1758-2946	http://dx.doi.org/10.1186/s13321-023-00723-x;https://www.ncbi.nlm.nih.gov/pubmed/37268960	10.1186/s13321-023-00723-x	37268960		The applicability domain of machine learning models trained on structural fingerprints for the prediction of biological endpoints is often limited by the lack of diversity of chemical space of the training data. In this work, we developed similarity-based merger models which combined the outputs of individual models trained on cell morphology (based on Cell Painting) and chemical structure (based…
Journal Article		Moshkov N,Becker T,Yang K,Horvath P,Dancik V,Wagner BK,Clemons PA,Singh S,Carpenter AE,Caicedo JC	Predicting compound activity from phenotypic profiles and chemical structures.	Nature Communications	2023	Can we combine Cell Painting with other modalities?	All three data modalities can predict compound activity for 6–10% of assays, and in combination they predict 21% of assays with high accuracy	Combining with Trascriptomics, Prediction of compound properties		Research	Passed		Biological Assay,Drug Discovery,High-Throughput Screening Assays,Transcriptome,methods	14	1	1967			2023-04	2041-1723	http://dx.doi.org/10.1038/s41467-023-37570-1;https://www.ncbi.nlm.nih.gov/pubmed/37031208	10.1038/s41467-023-37570-1	37031208		Predicting assay results for compounds virtually using chemical structures and phenotypic profiles has the potential to reduce the time and resources of screens for drug discovery. Here, we evaluate the relative strength of three high-throughput data sources-chemical structures, imaging (Cell Painting), and gene-expression profiles (L1000)-to predict compound bioactivity using a historical collec…
Journal Article		Dahlin JL,Hua BK,Zucconi BE,Nelson SD,Singh S,Carpenter AE,Shrimp JH,Lima-Fernandes E,Wawer MJ,Chung LP,Agrawal A,O'Reilly M,Barsyte-Lovejoy D,Szewczyk M,Li F,Lak P,Cuellar M,Cole PA,Meier JL,Thomas T,Baell JB,Brown PJ,Walters MA,Clemons PA,Schreiber SL,Wagner BK	Reference compounds for characterizing cellular injury in high-content cellular morphology assays	Nature Communications	2023	identify compounds efficiently with undesirable mechanisms of action in complex cellular assays to help with assay optimization and compound prioritization	A diversity of compounds that cause cellular damage produces bioactive cell painting morphologies, including cytoskeletal poisons, genotoxins, nonspecific electrophiles, and redox-active compounds	Assay Development		Research	Passed		Chemical libraries,Phenotypic screening,Screening,Target identification,Toxicology	14	1	1-16			2023-03	2041-1723	https://www.nature.com/articles/s41467-023-36829-x;http://dx.doi.org/10.1038/s41467-023-36829-x;https://www.ncbi.nlm.nih.gov/pubmed/36914634	10.1038/s41467-023-36829-x	36914634		Robust, generalizable approaches to identify compounds efficiently with undesirable mechanisms of action in complex cellular assays remain elusive. Such a process would be useful for hit triage during high-throughput screening and, ultimately, predictive toxicology during drug development. Here we generate cell painting and cellular health profiles for 218 prototypical cytotoxic and nuisance comp…
Journal Article		Assefa AT,Verbist B,Gustin E,Peeters D	Automated quality control tool for high-content imaging data by building 2D prediction intervals on reference biosignatures	SLAS Discovery	2023	quantifying the reproducibility of biosignatures of annotated reference compounds	builds a two-dimensional probabilistic quality control (QC) limit. The limit will then be used to detect aberrations in new Cell Painting experiments	Assay Development		Research	Passed		Biosignature,Cell painting,High-throughput image analysis,Quality control	28	3	111-117			2023	2472-5552	https://www.sciencedirect.com/science/article/pii/S2472555223000114;http://dx.doi.org/10.1016/j.slasd.2023.01.007;https://www.ncbi.nlm.nih.gov/pubmed/36736829	10.1016/j.slasd.2023.01.007	36736829		Recent advances in automated microscopy and image analysis enables quantitative profiling of cellular phenotypes (Cell Painting). It paves the way for studying the broad effects of chemical perturbations on biological systems at large scale during lead optimization. Comparison of perturbation biosignatures with biosignatures of annotated compounds can inform on both on- and off-target effects. Wh…
Journal Article		Nyffeler J,Willis C,Harris FR,Foster MJ,Chambers B,Culbreth M,Brockway RE,Davidson-Fritz S,Dawson D,Shah I,Friedman KP,Chang D,Everett LJ,Wambaugh JF,Patlewicz G,Harrill JA	Application of Cell painting for chemical hazard evaluation in support of screening-level chemical assessments	Toxicology and Applied Pharmacology	2023	predict a bioactive concentration based on HTPP	many chemicals the HTPP-derived AEDs were comparable to or lower than the corresponding in vivo effect values	in vivo, Prediction of compound properties		Research	Passed		Cell Painting,Computational toxicology,Concentration-response,High-throughput phenotypic profiling	468		116513			2023	1096-0333	https://www.sciencedirect.com/science/article/pii/S0041008X23001527;http://dx.doi.org/10.1016/j.taap.2023.116513;https://www.ncbi.nlm.nih.gov/pubmed/37044265	10.1016/j.taap.2023.116513	37044265		‘Cell Painting' is an imaging-based high-throughput phenotypic profiling (HTPP) method in which cultured cells are fluorescently labeled to visualize subcellular structures (i.e., nucleus, nucleoli, endoplasmic reticulum, cytoskeleton, Golgi apparatus / plasma membrane and mitochondria) and to quantify morphological changes in response to chemicals or other perturbagens. HTPP is a high-throughput…
Journal Article		Cerisier N,Dafniet B,Badel A,Taboureau O	Linking chemicals, genes and morphological perturbations to diseases	Toxicology and Applied Pharmacology	2023	develop a biological network combining chemical-gene-pathway-morphological perturbation and disease relationships	It enables to leverage significant relations between the image-based and transcriptomic profiles in response to a chemical and to suggest key gene deregulations and morphological cell perturbations that can explain a phenotype or a disease	Linking Cell Painting to Gene Expression		Research	Passed		Cell painting,Chemical-phenotypic relationship,Hepatotoxicity,Non-genotoxic carcinogen,Pharmacology,Transcriptomics	461		116407			2023	1096-0333	https://www.sciencedirect.com/science/article/pii/S0041008X23000455;http://dx.doi.org/10.1016/j.taap.2023.116407;https://www.ncbi.nlm.nih.gov/pubmed/36736439	10.1016/j.taap.2023.116407	36736439		The progress in image-based high-content screening technology has facilitated high-throughput phenotypic profiling notably the quantification of cell morphology perturbation by chemicals. However, understanding the mechanism of action of a chemical and linking it to cell morphology and phenotypes remains a challenge in drug discovery. In this study, we intended to integrate molecules that induced…
Journal Article		Hutter V,Hopper S,Skamarauskas J,Hoffman E	High content analysis of in vitro alveolar macrophage responses can provide mechanistic insight for inhaled product safety assessment	Toxicology in Vitro	2023	describe a phenotype was able to clearly distinguish the differing alveolar macrophage responses to cigarette smoke and e-liquids	combined multiple cell features to describe a cell phenotype and link this to their established mechanism of toxicity in vivo	Disease biology		Research	Passed		Alveolar macrophage,E-liquid,High content analysis,In vitro,Inhalation toxicology	86		105506			2023	1879-3177	https://www.sciencedirect.com/science/article/pii/S0887233322002041;http://dx.doi.org/10.1016/j.tiv.2022.105506;https://www.ncbi.nlm.nih.gov/pubmed/36330929	10.1016/j.tiv.2022.105506	36330929		Assessing the safety of inhaled substances in the alveolar region of the lung requires an understanding of how the respired material interacts with both physical and immunological barriers. Human alveolar-like macrophages in vitro provide a platform to assess the immunological response in the airways and may better inform the understanding of a response to an inhaled challenge being adaptive or a…
Journal Article	Manual Search	Simm J,Klambauer G,Arany A,Steijaert M,Wegner JK,Gustin E,Chupakhin V,Chong YT,Vialard J,Buijnsters P,Velter I,Vapirev A,Singh S,Carpenter AE,Wuyts R,Hochreiter S,Moreau Y,Ceulemans H	Repurposing High-Throughput Image Assays Enables Biological Activity Prediction for Drug Discovery	Cell Chemical Biology	2018	Scalable machine-learning-based method predicting compound activity from images	Hundreds of assays predicted by one image screen annotating half a million compounds, Image-based models boosted hit rate and diversity in two drug discovery projects	Prediction of compound properties		Research	Passed		Bayesian matrix factorization,computational chemistry,deep learning,drug discovery,high-content imaging,high-throughput screening,machine learning,matrix factorization	25	5	611-618.e3	Cell Chem Biol		2018-05	2451-9448	https://pubmed.ncbi.nlm.nih.gov/29503208/;http://dx.doi.org/10.1016/j.chembiol.2018.01.015;https://www.ncbi.nlm.nih.gov/pubmed/29503208	10.1016/j.chembiol.2018.01.015	29503208		In both academia and the pharmaceutical industry, large-scale assays for drug discovery are expensive and often impractical, particularly for the increasingly important physiologically relevant model systems that require primary cells, organoids, whole organisms, or expensive or rare reagents. We hypothesized that data from a single high-throughput imaging assay can be repurposed to predict the b…			eng
Journal Article	Manual Search	Kensert A,Harrison PJ,Spjuth O	Transfer Learning with Deep Convolutional Neural Networks for Classifying Cellular Morphological Changes	SLAS Discovery	2019	quantification and identification of cellular phenotypes from high-content microscopy images	They could quickly and accurately distinguish between different cell morphologies from a scarce amount of labeled data illustrates the combined benefit of transfer learning and deep convolutional neural networks	MOA Prediction		Research	Passed		cell phenotypes,deep learning,high-content imaging,machine learning,transfer learning	24	4	466-475	SAGE Publications Inc.		2019-04	2472-5560	http://dx.doi.org/10.1177/2472555218818756;https://www.ncbi.nlm.nih.gov/pubmed/30641024	10.1177/2472555218818756	30641024		The quantification and identification of cellular phenotypes from high-content microscopy images has proven to be very useful for understanding biological activity in response to different drug treatments. The traditional approach has been to use classical image analysis to quantify changes in cell morphology, which requires several nontrivial and independent analysis steps. Recently, convolution…
Journal Article	Manual Search	Chandrasekaran SN,Cimini BA,Goodale A,Miller L,Kost-Alimova M,Jamali N,Doench JG,Fritchman B,Skepner A,Melanson M,Arevalo J,Haghighi M,Caicedo J,Kuhn D,Hernandez D,Berstler J,Shafqat-Abbasi H,Root D,Swalley SE,Garg S,Singh S,Carpenter AE	Three million images and morphological profiles of cells treated with matched chemical and genetic perturbations	bioRxiv	2022	explore the directionality of correlations among perturbations that target the same gene, and we find that identifying matches between chemical perturbations and genetic perturbations is a challenging	baseline analyses provide a benchmark for evaluating methods that measure perturbation similarities and impact	Assay Development		Research	Passed		Percent matchig, Percent Replicating						2022			10.1101/2022.01.05.475090v2			Identifying genetic and chemical perturbations with similar impacts on cell morphology can reveal compounds’ mechanisms of action or novel regulators of genetic pathways. Research on methods for identifying such similarities has lagged due to a lack of carefully designed and well-annotated image sets of cells treated with chemical and genetic perturbations. Here, we create such a Resource dataset…			eng
Journal Article	Manual Search	Haghighi M,Caicedo JC,Cimini BA,Carpenter AE,Singh S	High-dimensional gene expression and morphology profiles of cells across 28,000 genetic and chemical perturbations	Nature Methods	2022	collection of four datasets with both gene expression and morphological profile data useful for developing and testing multimodal methodologies	define biological problems that use the shared and complementary information in these two data modalities, provide baseline analysis and evaluation metrics for multi-omic applications	Dataset Development		Research	Passed		Data mining,Databases	19	12	1550-1557	Nature Publishing Group		2022-11	1548-7105	https://www.nature.com/articles/s41592-022-01667-0;http://dx.doi.org/10.1038/s41592-022-01667-0;https://www.ncbi.nlm.nih.gov/pubmed/36344834	10.1038/s41592-022-01667-0	36344834		Cells can be perturbed by various chemical and genetic treatments and the impact on gene expression and morphology can be measured via transcriptomic profiling and image-based assays, respectively. The patterns observed in these high-dimensional profile data can power a dozen applications in drug discovery and basic biology research, but both types of profiles are rarely available for large-scale…
Journal Article	Manual Search	Francisco RodrÃ­guez MA,Carreras Puigvert J,Spjuth O	Designing microplate layouts using artificial intelligence	Artificial Intelligence in the Life Sciences	2023	Designing microplate layouts	a new method based on constraint programming for designing microplate layouts that reduces unwanted bias and limits the impact of batch effects after error correction and normalisation	Assay Development		Research	Passed		Plate design,Plate effects,Quality control	3		100073	Elsevier		2023-12	2667-3185	http://dx.doi.org/10.1016/J.AILSCI.2023.100073	10.1016/J.AILSCI.2023.100073			Microplates are indispensable in large-scale biomedical experiments but the physical location of samples and controls on the microplate can significantly affect the resulting data and quality metric values. We introduce a new method based on constraint programming for designing microplate layouts that reduces unwanted bias and limits the impact of batch effects after error correction and normalis…			eng
Journal Article	Manual Search	Chandrasekaran SN,Ackerman J,Alix E,Ando DM,Arevalo J,Bennion M,Boisseau N,Borowa A,Boyd JD,Brino L,Byrne PJ,Ceulemans H,Ch'ng C,Cimini BA,Clevert DA,Deflaux N,Doench JG,Dorval T,Doyonnas R,Dragone V,Engkvist O,Faloon PW,Fritchman B,Fuchs F,Garg S,Gilbert TJ,Glazer D,Gnutt D,Goodale A,Grignard J,Guenther J,Han Y,Hanifehlou Z,Hariharan S,Hernandez D,Horman SR,Hormel G,Huntley M,Icke I,Iida M,Jacob…	JUMP Cell Painting dataset: morphological impact of 136,000 chemical and genetic perturbations	bioRxiv	2023	data generated by the Joint Undertaking for Morphological Profiling (JUMP)-Cell Painting Consortium, a collaboration between 10 pharmaceutical companies, six supporting technology companies, and two non-profit partners	16,750 unique compounds, over-expression of 12,602 genes, and knockout of 7,975 genes using CRISPR-Cas9, all in human osteosarcoma cells (U2OS)	Dataset Development		Research	Passed					2023.03.23.534023	Cold Spring Harbor Laboratory		2023-03		http://dx.doi.org/10.1101/2023.03.23.534023	10.1101/2023.03.23.534023			Image-based profiling has emerged as a powerful technology for various steps in basic biological and pharmaceutical discovery, but the community has lacked a large, public reference set of data from chemical and genetic perturbations. Here we present data generated by the Joint Undertaking for Morphological Profiling (JUMP)-Cell Painting Consortium, a collaboration between 10 pharmaceutical compa…
Journal Article	Manual Search	Amina H. McDiarmid, Katerina O. Gospodinova, Richard J.R. Elliott, John C. Dawson, Rebecca E. Hughes, Susan M. Anderson, Sophie C. Glen, Simon Glerup, Neil O. Carragher, Kathryn L. Evans	Morphological profiling by Cell Painting in human neural progenitor cells classifies hit compounds in a pilot drug screen for Alzheimer’s disease	bioRxiv	2023	Can we use Cell Painting to detect compoynuds that reverse morphological changes of gene variants	dentified 16 approved drugs that reversed the mutant morphological signatures in NPCs derived from 3 SORL1-/- subclonal iPSC lines	Disease biology		Research	Passed										https://www.biorxiv.org/content/10.1101/2023.01.16.523559v1	10.1101/2023.01.16.523559			Alzheimer’s disease (AD) accounts for 60-70% of dementia cases. Current treatments are inadequate and there is a need to develop new approaches to AD drug discovery. We chose to develop a cell phenotype-based drug screen centred on the AD-risk gene, SORL1, which encodes the protein SORLA. Increased AD risk has been repeatedly linked to variants in SORL1, particularly those that confer loss of, or…
Journal Article	Manual Search	Pahl A,Liu J,Patil S,Adariani SR,SchÃ¶lermann B,Warmers J,Bonowski J,Koska S,Sievers S,Ziegler S,Waldmann H,Rezaei Adariani S,Warmers J,Waldmann HC	Illuminating Dark Chemical Matter using the Cell Painting Assay	bioRxiv	2023	Identification of bioactive small molecules	employed morphological profiling using the Cell painting assay (CPA) to identify bioactive compounds and confirmed several modulators of microtubules, DNA synthesis and pyrimidine biosynthesis	MOA Prediction		Research	Passed		Bioactivity,Cell painting,Dark chemical matter,Morphological profiling,Small molecules,Target			2023.05.31.542818	Cold Spring Harbor Laboratory		2023-05		http://dx.doi.org/10.1101/2023.05.31.542818	10.1101/2023.05.31.542818			The identification of bioactive small molecules is at the heart of chemical biology and medicinal research. The screening for modulators of disease-relevant targets and phenotypes is the first step on the way to new drugs. Therefore, large compound libraries have been synthesized and employed by academia and, particularly, pharmaceutical companies to meet the need for chemical entities that are a…
Journal Article	Manual Search	Arevalo J,van Dijk R,Carpenter AE,Singh S	Evaluating batch correction methods for image-based cell profiling	bioRxiv	2023	Elimiating Batch effects	Harmony, a nonlinear method, consistently outperformed the other tested methods	Dataset Development		Research	Passed		Batch correction,Bulk analysis,Cell Painting,Harmony,Sphering,high-throughput phenotypic screening,image-based profiling,machine learning,morphological profiling				Cold Spring Harbor Laboratory Preprints		2023-09		http://dx.doi.org/10.1101/2023.09.15.558001;https://www.ncbi.nlm.nih.gov/pubmed/37745478	10.1101/2023.09.15.558001	37745478		High-throughput image-based profiling platforms are powerful technologies capable of collecting data from billions of cells exposed to thousands perturbations in a time- and cost-effective manner. Therefore, image-based profiling data has been increasingly used for diverse biological applications, such as predicting drug mechanism of action or gene function. However, batch effects pose severe lim…		Special Collection: High-Content Screening
Journal Article	Manual Search	Laber S,Strobel S,Mercader JM,Dashti H,dos Santos FR,Kubitz P,Jackson M,Ainbinder A,Honecker J,Agrawal S,Garborcauskas G,Stirling DR,Leong A,Figueroa K,Sinnott-Armstrong N,Kost-Alimova M,Deodato G,Harney A,Way GP,Saadat A,Harken S,Reibe-Pal S,Ebert H,Zhang Y,Calabuig-Navarro V,McGonagle E,Stefek A,Dupuis J,Cimini BA,Hauner H,Udler MS,Carpenter AE,Florez JC,Lindgren C,Jacobs SB,Claussnitzer M	Discovering cellular programs of intrinsic and extrinsic drivers of metabolic traits using LipocyteProfiler	Cell Genomics	2023	LipocyteProfiler	Developed new software	Assay Development		Research	Passed		LipocyteProfiler	3	7	100346	Elsevier		2023-07	2666-979X	http://dx.doi.org/10.1016/j.xgen.2023.100346	10.1016/j.xgen.2023.100346			A primary obstacle in translating genetic associations with disease into therapeutic strategies is elucidating the cellular programs affected by genetic risk variants and effector genes. Here, we introduce LipocyteProfiler, a cardiometabolic-disease-oriented high-content image-based profiling tool that enables evaluation of thousands of morphological and cellular profiles that can be systematical…
Journal Article	Manual Search	Dorota Herman, Maciej M. Kańduła, Lorena G. A. Freitas, Caressa van Dongen, Thanh Le Van, Natalie Mesens, Steffen Jaensch, Emmanuel Gustin, Liesbeth Micholt, Charles-Hugues Lardeau, Christos Varsakelis, Joke Reumers, Sannah Zoffmann, Yvonne Will, Pieter J. Peeters, and Hugo Ceulemans	Leveraging Cell Painting Images to Expand the Applicability Domain and Actively Improve Deep Learning Quantitative Structure–Activity Relationship Models	Chemical Research in Toxicology	2023	Using Active learning to improve Cell Painting models	improve the chemistry-informed ligand-based model with respect to the increased recognition of compounds from a 10% broader chemical space	Prediction of compound properties		Research	Passed			36	7	1028-1036	American Chemical Society		2023-07	1520-5010	https://pubs.acs.org/doi/full/10.1021/acs.chemrestox.2c00404;http://dx.doi.org/10.1021/ACS.CHEMRESTOX.2C00404/ASSET/IMAGES/LARGE/TX2C00404_0002.JPEG;https://www.ncbi.nlm.nih.gov/pubmed/37327474	10.1021/ACS.CHEMRESTOX.2C00404/ASSET/IMAGES/LARGE/TX2C00404_0002.JPEG	37327474		The search for chemical hit material is a lengthy and increasingly expensive drug discovery process. To improve it, ligand-based quantitative structure-activity relationship models have been broadly applied to optimize primary and secondary compound properties. Although these models can be deployed as early as the stage of molecule design, they have a limited applicability domain─if the structure…			eng
Journal Article	Manual Search	Garcia de Lomana M,Marin Zapata PA,Montanari F	Predicting the Mitochondrial Toxicity of Small Molecules: Insights from Mechanistic Assays and Cell Painting Data	Chemical Research in Toxicology	2023	Using Cell Painting for Mitochondrial toxicity prediction	models incorporating morphological profiles perform better in predicting mitochondrial toxicity than those trained on chemical structures alone	Prediction of compound properties		Research	Passed		Mitochondiral toxicity	36	7	1107-1120	American Chemical Society		2023-07	1520-5010	https://pubs.acs.org/doi/full/10.1021/acs.chemrestox.3c00086;http://dx.doi.org/10.1021/ACS.CHEMRESTOX.3C00086/SUPPL_FILE/TX3C00086_SI_002.XLSX;https://www.ncbi.nlm.nih.gov/pubmed/37409673	10.1021/ACS.CHEMRESTOX.3C00086/SUPPL_FILE/TX3C00086_SI_002.XLSX	37409673		Mitochondrial toxicity is a significant concern in the drug discovery process, as compounds that disrupt the function of these organelles can lead to serious side effects, including liver injury and cardiotoxicity. Different in vitro assays exist to detect mitochondrial toxicity at varying mechanistic levels: disruption of the respiratory chain, disruption of the membrane potential, or general mi…
Journal Article	Manual Search	Sanchez-Fernandez A,Rumetshofer E,Hochreiter S,Klambauer G	CLOOME: contrastive learning unlocks bioimaging databases for queries with chemical structures	Nature Communications	2023	Explore multi-modal AI systems for extracting and utilizing knowledge from bioimaging databases	multi-modal contrastive learning is capable of identifying the correct bioimage corresponding to a given chemical structure from a database of ~2000 candidate images with a top-1 accuracy >70 times higher than a random baseline	MOA Prediction		Research	Passed		High,Machine learning,Microscopy,Small molecules,throughput screening	14	1		Nature Publishing Group		2023-11	2041-1723	https://www.nature.com/articles/s41467-023-42328-w;http://dx.doi.org/10.1038/s41467-023-42328-w	10.1038/s41467-023-42328-w			The field of bioimage analysis is currently impacted by a profound transformation, driven by the advancements in imaging technologies and artificial intelligence. The emergence of multi-modal AI systems could allow extracting and utilizing knowledge from bioimaging databases based on information from other data modalities. We leverage the multi-modal contrastive learning paradigm, which enables t…
Journal Article	Manual Search	Cimini BA,Chandrasekaran SN,Kost-Alimova M,Miller L,Goodale A,Fritchman B,Byrne P,Garg S,Jamali N,Logan DJ,Concannon JB,Lardeau CH,Mouchet E,Singh S,Shafqat Abbasi H,Aspesi P,Boyd JD,Gilbert T,Gnutt D,Hariharan S,Hernandez D,Hormel G,Juhani K,Melanson M,Mervin LH,Monteverde T,Pilling JE,Skepner A,Swalley SE,Vrcic A,Weisbart E,Williams G,Yu S,Zapiec B,Carpenter AE	Optimizing the Cell Painting assay for image-based profiling	Nature Protocols	2023	an updated protocol for the Cell Painting	steps are simplified and several stain concentrations can be reduced, saving cost	Assay Development		Research	Passed		Fluorescence imaging,High,Image processing,throughput screening	18	7	1981-2013	Nature Publishing Group		2023-06	1750-2799	https://www.nature.com/articles/s41596-023-00840-9;http://dx.doi.org/10.1038/s41596-023-00840-9;https://www.ncbi.nlm.nih.gov/pubmed/37344608	10.1038/s41596-023-00840-9	37344608		In image-based profiling, software extracts thousands of morphological features of cells from multi-channel fluorescence microscopy images, yielding single-cell profiles that can be used for basic research and drug discovery. Powerful applications have been proven, including clustering chemical and genetic perturbations on the basis of their similar morphological impact, identifying disease pheno…
Journal Article	Manual Search	Harrison PJ,Gupta A,Rietdijk J,Wieslander H,Carreras-Puigvert J,Georgiev P,WÃ¤hlby C,Spjuth O,Sintorn IM	Evaluating the utility of brightfield image data for mechanism of action prediction	PLOS Computational Biology	2023	Using brightfield images for prediction of MoA	comparable and largely correlated predictive performance for the two imaging modalities	Prediction of compound properties		Research	Passed		Bright field microscopy,Cell staining,Deep learning,Fluorescence imaging,Fluorescence microscopy,Fluorescent dyes,Learning,Neural networks	19	7	e1011323	Public Library of Science		2023-07	1553-7358	https://journals.plos.org/ploscompbiol/article?id=10.1371/journal.pcbi.1011323;http://dx.doi.org/10.1371/JOURNAL.PCBI.1011323;https://www.ncbi.nlm.nih.gov/pubmed/37490493	10.1371/JOURNAL.PCBI.1011323	37490493		Fluorescence staining techniques, such as Cell Painting, together with fluorescence microscopy have proven invaluable for visualizing and quantifying the effects that drugs and other perturbations have on cultured cells. However, fluorescence microscopy is expensive, time-consuming, labor-intensive, and the stains applied can be cytotoxic, interfering with the activity under study. The simplest f…
Journal Article	Manual Search	Heinrich L,Kumbier K,Li L,Altschuler SJ,Wu LF	Selection of Optimal Cell Lines for High-Content Phenotypic Screening	ACS Chemical Biology	2023	Selecting the optimal Cell lines	systematic framework for choosing optimal cell line(s)	Assay Development		Research	Passed			18	4	679-685	American Chemical Society		2023-04	1554-8937	https://pubs.acs.org/doi/full/10.1021/acschembio.2c00878;http://dx.doi.org/10.1021/acschembio.2c00878;https://www.ncbi.nlm.nih.gov/pubmed/36920184	10.1021/acschembio.2c00878	36920184		High-content microscopy offers a scalable approach to screen against multiple targets in a single pass. Prior work has focused on methods to select “optimal” cellular readouts in microscopy screens. However, methods to select optimal cell line models have garnered much less attention. Here, we provide a roadmap for how to select the cell line or lines that are best suited to identify bioactive co…
Journal Article	Manual Search	Cox MJ,Jaensch S,Van de Waeter J,Cougnaud L,Seynaeve D,Benalla S,Koo SJ,Van Den Wyngaert I,Neefs JM,Malkov D,Bittremieux M,Steemans M,Peeters PJ,Wegner JK,Ceulemans H,Gustin E,Chong YT,Göhlmann HW	Tales of 1,008 small molecules: phenomic profiling through live-cell imaging in a panel of reporter cell lines	Scientific Reports	2020	Screened 1,008 approved drugs and well characterized compounds	20/83 MoAs were readily distinguished in the best single cell line	MOA Prediction		Research	Passed			10	1	1-14	Nature Publishing Group		2020-08	2045-2322	https://www.nature.com/articles/s41598-020-69354-8;http://dx.doi.org/10.1038/s41598-020-69354-8;https://www.ncbi.nlm.nih.gov/pubmed/32764586	10.1038/s41598-020-69354-8	32764586		Phenomic profiles are high-dimensional sets of readouts that can comprehensively capture the biological impact of chemical and genetic perturbations in cellular assay systems. Phenomic profiling of compound libraries can be used for compound target identification or mechanism of action (MoA) prediction and other applications in drug discovery. To devise an economical set of phenomic profiling ass…
Journal Article	Manual Search	Moshkov N,Bornholdt M,Benoit S,Smith M,McQuin C,Goodman A,Senft RA,Han Y,Babadi M,Horvath P,Cimini BA,Carpenter AE,Singh S,Caicedo JC	Learning representations for image-based profiling of perturbations	Nature Communications	2024	Can we use deeplearning to learn features from Cell Painting images	Cell Painting CNN improves performance in downstream analysis up to 30% with respect to classical features	Deep learning		Research	Passed			15	1	1-17	Nature Publishing Group		2024-02	2041-1723	https://www.nature.com/articles/s41467-024-45999-1;http://dx.doi.org/10.1038/s41467-024-45999-1	10.1038/s41467-024-45999-1			Measuring the phenotypic effect of treatments on cells through imaging assays is an efficient and powerful way of studying cell biology, and requires computational methods for transforming images into quantitative data. Here, we present an improved strategy for learning representations of treatment effects from high-throughput imaging, following a causal interpretation. We use weakly supervised l…

## Sheet: Table S2
Table S2: 65 studies excluded in this study								Table 1b: 62 studies excluded in this study that did not pass eligibility (review, news article, thesis abstract or irrelevant)
Item type	Manual Search	Authors	Editors	Title	Journal	Publication year	Type of Article	Exclusion Criteria	Research Question	Major Result	Result Category	Keywords	Volume	Issue	Pages	Publisher	Book title	Date published	ISSN	URLs	DOI	PMID	Arxiv ID	Abstract
Miscellaneous		Pennisi E		'Cell painting' highlights responses to drugs and toxins		2016	News	News				Cell Shape,Cell Tracking,Cells,Coloring Agents,Drug Discovery,Image Processing, Computer-Assisted,Machine Learning,Staining and Labeling,chemistry,drug effects,methods,ultrastructure	352	6288	877-878		Science	2016-05	1095-9203	http://dx.doi.org/10.1126/science.352.6288.877;https://www.ncbi.nlm.nih.gov/pubmed/27199393	10.1126/science.352.6288.877	27199393
Journal Article		Bouwens EA,Stavenuiter F,Mosnier LO		Cell painting with an engineered EPCR to augment the protein C system	Thrombosis and Haemostasis	2015	Research	Irrelevant				Endothelial protein C receptor,Glycosylphosphatidylinositol anchors,Protease-activated receptors,Protein C,Vascular endothelium	114	6	1144-1155			2015-11	0340-6245	http://dx.doi.org/10.1160/TH15-01-0079;https://www.ncbi.nlm.nih.gov/pubmed/26272345	10.1160/TH15-01-0079	26272345		The protein C (PC) system conveys beneficial anticoagulant and cytoprotective effects in numerous in vivo disease models. The endothelial protein C receptor (EPCR) plays a central role in these pathways as cofactor for PC activation and by enhancing activated protein C (APC)-mediated protease-activated receptor (PAR) activation. During inflammatory disease, expression of EPCR on cell membranes is…
Journal Article		Bate C,Nolan W,Williams A		Sialic acid on the glycosylphosphatidylinositol anchor regulates PrP-mediated cell signaling and prion formation	Journal of Biological Chemistry	2016	Research	Irrelevant				cholesterol,glycosylphosphatidylinositol (GPI anchor),phospholipase A,prion,sialic acid	291	1	160-170			2016	1083-351X	https://www.sciencedirect.com/science/article/pii/S0021925820362475;http://dx.doi.org/10.1074/jbc.M115.672394;https://www.ncbi.nlm.nih.gov/pubmed/26553874	10.1074/jbc.M115.672394	26553874		The prion diseases occur following the conversion of the cellular prion protein (PrPC) into disease-related isoforms (PrPSc). In this study, the role of the glycosylphosphatidylinositol (GPI) anchor attached to PrPC in prion formation was examined using a cell painting technique. PrPSc formation in two prion-infected neuronal cell lines (ScGT1 and ScN2a cells) and in scrapie-infected primary cort…
Journal Article		Nasiri N,Hosseini S,Alini M,Khademhosseini A,Baghaban Eslaminejad M		Targeted cell delivery for articular cartilage regeneration and osteoarthritis treatment	Drug Discovery Today	2019	Research	Irrelevant			MOA Prediction		24	11	2212-2224			2019	1878-5832	https://www.sciencedirect.com/science/article/pii/S1359644619303095;http://dx.doi.org/10.1016/j.drudis.2019.07.010;https://www.ncbi.nlm.nih.gov/pubmed/31398399	10.1016/j.drudis.2019.07.010	31398399		Osteoarthritis (OA) is one of the main causes of pain and disability worldwide. In recent years, numerous efforts have been made in pharmaceutical and surgical therapies for OA management. The therapeutic features of mesenchymal stem cells (MSCs), have led to numerous preclinical and clinical trials that confirmed the efficacy of cell therapy as treatment for OA. Recent works have attempted to cu…
Journal Article		Omta WA,van Heesbeen RG,Shen I,de Nobel J,Robers D,van der Velden LM,Medema RH,Siebes AP,Feelders AJ,Brinkkemper S,Klumperman JS,Spruit MR,Brinkhuis MJ,Egan DA		Combining Supervised and Unsupervised Machine Learning Methods for Phenotypic Functional Genomics Screening	SLAS Discovery	2020	Research	Irrelevant				artificial intelligence,classification,phenotypic profiles,supervised machine learning	25	6	655-664			2020	2472-5560	https://www.sciencedirect.com/science/article/pii/S2472555222065741;http://dx.doi.org/10.1177/2472555220919345;https://www.ncbi.nlm.nih.gov/pubmed/32400262	10.1177/2472555220919345	32400262		There has been an increase in the use of machine learning and artificial intelligence (AI) for the analysis of image-based cellular screens. The accuracy of these analyses, however, is greatly dependent on the quality of the training sets used for building the machine learning models. We propose that unsupervised exploratory methods should first be applied to the data set to gain a better insight…
Journal Article		Nöcker C,Kaiser N,Foley D,Sievers S,Janning P,Waldmann H,Laraia L		Thermal proteome profiling efficiently identifies ribosome destabilizing oxazolidinones	Tetrahedron	2021	Research	Irrelevant		identified a new class of oxazolidinone autophagy inhibitors using phenotypic screening		Autophagy,Oxazolidinones,Target identification,Thermal proteome profiling	87		132118			2021	1464-5416	https://www.sciencedirect.com/science/article/pii/S0040402021002982;http://dx.doi.org/10.1016/j.tet.2021.132118	10.1016/j.tet.2021.132118			Identifying the targets of bioactive small molecules is a challenging endeavor for which no general solution currently exists. Classical affinity purification experiments suffer from the need to functionalise a bioactive compound and link it to a solid support, which may interfere with target binding. A modern mass spectrometry-based proteomics technique that has partially circumvented this probl…
Journal Article		Du S,Sha H,Ding N,Yang J,Qian H,Zhou S,Su S,Meng F,Chen H,Chen F,Zhang L,Liu B,Wei J		Lipophilic recombinant-protein insertion endows lymphocytes with enhanced targeting-infiltration ability in EGFR positive cancer	Cellular Immunology	2021	Research	Irrelevant				Adoptive cell therapy,Cell surface modification,EGFR,Gastric cancer,Lipid insertion,Low dose irradiation,T cell infiltration,Tumor-penetrating bispecific recombinant protein	365		104376			2021	1090-2163	https://www.sciencedirect.com/science/article/pii/S0008874921000952;http://dx.doi.org/10.1016/j.cellimm.2021.104376;https://www.ncbi.nlm.nih.gov/pubmed/33984534	10.1016/j.cellimm.2021.104376	33984534		Adoptive T cell transfer is one of the most promising ways to combat solid tumors. However, the weak infiltration of T cells into tumor sites has restricted their antitumor efficacy. To overcome this obstacle, we used the lipophilic protein painting strategy to improve tumor targeting and penetrating capacity of lymphocytes for the first time. We synthesized the lipid anchor consisting of a bispe…
Journal Article		Shen X,Sun X,Liu J,Hang J,Jin L,Shi L		A facile strategy to achieve monodispersity and stability of pigment TiO2 particles in low viscosity systems	Journal of Colloid and Interface Science	2021	Research	Irrelevant				Dispersion stability,Hydrophobic-hydrophilic,Monodispersity,Polyethylene glycol,Sedimentation,Titanium dioxide	581		586-594			2021	1095-7103	https://www.sciencedirect.com/science/article/pii/S0021979720310225;http://dx.doi.org/10.1016/j.jcis.2020.07.132;https://www.ncbi.nlm.nih.gov/pubmed/32814186	10.1016/j.jcis.2020.07.132	32814186		Stable dispersion of TiO2 particle is very desirable for its practical applications in various fields. It is a big challenge to stabilize pigment TiO2 with relatively large size (200–300 nm) in low viscosity ($\sim$10 cP) systems. In the current work, we introduced a general strategy using a hydrophobic-hydrophilic structure to achieve single-dispersed TiO2 particles with long storage stability i…
Journal Article		Patino CA,Mukherjee P,Lemaitre V,Pathak N,Espinosa HD		Deep Learning and Computer Vision Strategies for Automated Gene Editing with a Single-Cell Electroporation Platform	SLAS Technology	2021	Research	Irrelevant				CRISPR-Cas9,computer vision,deep learning,electroporation,single-cell	26	1	26-36			2021	2472-6311	https://www.sciencedirect.com/science/article/pii/S2472630322010901;http://dx.doi.org/10.1177/2472630320982320;https://www.ncbi.nlm.nih.gov/pubmed/33449846	10.1177/2472630320982320	33449846		Single-cell delivery platforms like microinjection and nanoprobe electroporation enable unparalleled control over cell manipulation tasks but are generally limited in throughput. Here, we present an automated single-cell electroporation system capable of automatically detecting cells with artificial intelligence (AI) software and delivering exogenous cargoes of different sizes with uniform dosage…
Journal Article		Cai S,Hu T,Venkatesan M,Allam M,Schneider F,Ramalingam SS,Sun SY,Coskun AF		Multiplexed protein profiling reveals spatial subcellular signaling networks	iScience	2022	Research	Irrelevant	Multiplexed profiling dissects signaling networks for drug response prediction	Machine learning analysis predicted the phosphorylated β-catenin expression from interconnected signaling protein images		Biological sciences,Biological sciences research methodologies,Biology experimental methods,Biotechnology	25	9	104980			2022	2589-0042	https://www.sciencedirect.com/science/article/pii/S2589004222012524;http://dx.doi.org/10.1016/j.isci.2022.104980	10.1016/j.isci.2022.104980			Protein-protein interaction networks are altered in multi-gene dysregulations in many disorders. Image-based protein multiplexing sheds light on signaling pathways to dissect cell-to-cell heterogeneity, previously masked by the bulk assays. Herein, we present a rapid multiplexed immunofluorescence (RapMIF) method measuring up to 25-plex spatial protein maps from cultures and tissues at subcellula…
Journal Article		Metzger JJ,Pereda C,Adhikari A,Haremaki T,Galgoczi S,Siggia ED,Brivanlou AH,Etoc F		Deep-learning analysis of micropattern-based organoids enables high-throughput drug screening of Huntington's disease models	Cell Reports Methods	2022	Research	Irrelevant				Huntington's disease,bromodomains,deep learning,organoids	2	9	100297			2022	2667-2375	https://www.sciencedirect.com/science/article/pii/S2667237522001795;http://dx.doi.org/10.1016/j.crmeth.2022.100297	10.1016/j.crmeth.2022.100297			Organoids are carrying the promise of modeling complex disease phenotypes and serving as a powerful basis for unbiased drug screens, potentially offering a more efficient drug-discovery route. However, unsolved technical bottlenecks of reproducibility and scalability have prevented the use of current organoids for high-throughput screening. Here, we present a method that overcomes these limitatio…
Journal Article		Patlewicz G,Richard AM,Williams AJ,Judson RS,Thomas RS		Towards reproducible structure-based chemical categories for PFAS to inform and evaluate toxicity and toxicokinetic testing	Computational Toxicology	2022	Research	Irrelevant				Chemical categories,New Approach Methods (NAMs),Per- and Polyfluoroalkyl substances (PFAS),Read-across,ToxCast,ToxPrints	24		100250			2022	2468-1113	https://www.sciencedirect.com/science/article/pii/S246811132200038X;http://dx.doi.org/10.1016/j.comtox.2022.100250	10.1016/j.comtox.2022.100250			Per- and Polyfluoroalkyl substances (PFAS) are a class of synthetic chemicals that are in widespread use and present concerns for persistence, bioaccumulation and toxicity. Whilst a handful of PFAS have been characterised for their hazard profiles, the vast majority of PFAS have not been studied. The US Environmental Protection Agency (EPA) undertook a research project to screen ∼150 PFAS through…
Journal Article		Fang Z,Ford AJ,Hu T,Zhang N,Mantalaris A,Coskun AF,Coulter WH		Subcellular spatially resolved gene neighborhood networks in single cells	bioRxiv	2022	Research	Irrelevant				RNA proximity,RNA-RNA interactions,cell-type classification,gene neighborhood networks,spatial omics,subcellular transcriptomics	3	5	2022.08.03.502409			2022	2667-2375	https://www.biorxiv.org/content/10.1101/2022.08.03.502409v1%0Ahttps://www.biorxiv.org/content/10.1101/2022.08.03.502409v1.abstract;http://dx.doi.org/10.1016/j.crmeth.2023.100476	10.1016/j.crmeth.2023.100476			Mesenchymal stem cell (MSC)-based therapies have offered promising treatments against several disorders. However, the clinical efficacy and consistency remain underdeveloped. Single-cell and bulk molecular analyses have provided considerable heterogeneity of MSCs due to origin, expansion, and microenvironment. Image-based cellular omics methods elucidate ultimate variability in stem cell colonies…
Journal Article		Namatame I,Ishii K,Shin T,Shimojo D,Yamagishi Y,Asano H,Kishimoto Y,Fuse H,Nishi Y,Sakurai H,Nakahata T,Sasaki-Iwaoka H		Screening Station, a novel laboratory automation system for physiologically relevant cell-based assays	SLAS Technology	2023	Research	Irrelevant				Automated system,Drug discovery,Induced pluripotent stem cells (iPSCs),Laboratory automation						2023	2472-6303	https://www.sciencedirect.com/science/article/pii/S2472630323000286;http://dx.doi.org/10.1016/j.slast.2023.04.002	10.1016/j.slast.2023.04.002			Due to their physiological relevance, cell-based assays using human-induced pluripotent stem cell (iPSC)-derived cells are a promising in vitro pharmacological evaluation system for drug candidates. However, cell-based assays involve complex processes such as long-term culture, real-time and continuous observation of living cells, and detection of many cellular events. Automating multi-sample pro…
Journal Article		Chiu W,Schepers J,Francken T,Vangeel L,Abbasi K,Jochmans D,De Jonghe S,Thibaut HJ,Thiel V,Neyts J,Laporte M,Leyssen P		Development of a robust and convenient dual-reporter high-throughput screening assay for SARS-CoV-2 antiviral drug discovery	Antiviral Research	2023	Research	Irrelevant				Assay development,High-throughput screening,Reporter A549,Reporter SARS-CoV-2	210		105506			2023	0166-3542	https://www.sciencedirect.com/science/article/pii/S0166354222002753;http://dx.doi.org/10.1016/j.antiviral.2022.105506	10.1016/j.antiviral.2022.105506			Massive efforts on both vaccine development and antiviral research were launched to combat the new severe acute respiratory syndrome coronavirus 2 (SARS-CoV-2). We contributed, amongst others, by the development of a high-throughput screening (HTS) antiviral assay against SARS-CoV-2 using a fully automated, high-containment robot system. Here, we describe the development of this novel, convenient…
Journal Article		Bossong M,Budde D,Hauk A,Pahl I,Menzel R,Langguth P		Biosorption of process-equipment-related leachables (PERLs) in biomanufacturing: A quantitative approach to study partitioning of PERLs in a cell culture system	International Journal of Pharmaceutics	2023	Research	Irrelevant				CAR-T Manufacturing,Cell Culture,Extractables and Leachables,Partitioning,Single-Use Systems	635		122742			2023	0378-5173	https://www.sciencedirect.com/science/article/pii/S037851732300162X;http://dx.doi.org/10.1016/j.ijpharm.2023.122742	10.1016/j.ijpharm.2023.122742			The assessment and potential risk of process equipment-related leachables (PERLs) in the production of biopharmaceuticals and cell therapeutics using single-use (SU) equipment has been discussed previously. However, potential interactions of cells with PERLs have not yet been considered. Here, we present a quantitative adsorption study of neutral, organic small-molecule leachable compounds – know…
Journal Article		Palliyil Sreekumar S,Palanisamy R,Swaminathan R		Differentiation of Cell Painted Organelles Using Non Local Texture Descriptor and Random Forest Approach	Studies in Health Technology and Informatics	2022	Research	Irrelevant, ebook				Cell Painting,Non Local Binary Pattern,Random Forest,Texture Feature	294		925-929			2022-05	1879-8365	http://dx.doi.org/10.3233/SHTI220626;https://www.ncbi.nlm.nih.gov/pubmed/35612244	10.3233/SHTI220626	35612244		Discriminating the cell organelles from microscopic images is a challenging task due to their high similarity in image appearance. In this work, an attempt has been made to differentiate nuclei, Endoplasmic Reticulum (ER) and cytoplasm using a texture pattern descriptor and Random Forest classifier. For this, Cell Painted public dataset from Broad Bioimage Benchmark collection are considered. Tex…
Journal Article		Sreekumar SP,Palanisamy R,Swaminathan R		An Approach to Differentiate Cell Painted ER and Cytoplasm Using Zernike Moment Descriptor and Multilayer Perceptron	Studies in Health Technology and Informatics	2022	Research	Irrelevant, ebook				Cell painting,multilayer perceptron,zernike moment	295		308-311			2022-06	1879-8365	http://dx.doi.org/10.3233/SHTI220724;https://www.ncbi.nlm.nih.gov/pubmed/35773870	10.3233/SHTI220724	35773870		Differentiation of cell organelle characteristics from microscopic images is a challenging task due to its intricate structural details. In this work, an attempt has been made to categorize Endoplasmic Reticulum (ER) and cytoplasm using orthogonal Zernike moments and Multilayer Perceptron (MLP). For this, Cell painted public source dataset comprising of ER and cytoplasm are considered. Zernike mo…
Journal Article		Egan DA,Wong VS		Iterative Data Mining of a Cell Painting Multiparametric Dataset Allows Identification of ‘Pre-toxic' Phenotypes	Toxicology Letters	2021	Research	Poster Abstract					350		S104			2021	0378-4274	https://www.sciencedirect.com/science/article/pii/S0378427421004914;http://dx.doi.org/10.1016/s0378-4274(21)00491-4	10.1016/s0378-4274(21)00491-4
Journal Article		Alijagic A,Scherbak N,Kotlyar O,Karlsson P,Persson A,Hedbrant A,Norinder U,Larsson M,Felth J,Andersson L,Särndahl E,Engwall M		P17-01 Cell Painting unveils cell response signatures to (nano)particles formed in additive manufacturing	Toxicology Letters	2022	Research	Thesis Abstract					368		S226-S227			2022	0378-4274	https://www.sciencedirect.com/science/article/pii/S0378427422015466;http://dx.doi.org/10.1016/j.toxlet.2022.07.611	10.1016/j.toxlet.2022.07.611
Journal Article		Uesaka K,Oka H,Kato R,Kanie K,Kojima T,Tsugawa H,Toda Y,Horinouchi T		Bioinformatics in bioscience and bioengineering: Recent advances, applications, and perspectives	Journal of Bioscience and Bioengineering	2022	Review	Irrelevant				Bioengineering,Bioinformatics,Deep sequencing,Imaging analysis,Mass spectrometry	134	5	363-373			2022	1347-4421	https://www.sciencedirect.com/science/article/pii/S1389172322002298;http://dx.doi.org/10.1016/j.jbiosc.2022.08.004;https://www.ncbi.nlm.nih.gov/pubmed/36127250	10.1016/j.jbiosc.2022.08.004	36127250		Recent advances have led to the emergence of highly comprehensive and analytical approaches, such as omics analysis and high-resolution, time-resolved bioimaging analysis. These technologies have made it possible to obtain vast data from a single measurement. Subsequently, large datasets have pioneered the data-driven approach, an alternative to the traditional hypothesis-testing system, for rese…
Book Chapter		Sexton JZ,Fursmidt R,O'Meara MJ,Omta W,Rao A,Egan DA,Haney SA	Markossian S,Grossman A,Brimacombe K,Arkin M,Auld D,Austin C,Baell J,Chung TD,Coussens NP,Dahlin JL,Devanarayan V,Foley TL,Glicksman M,Gorshkov K,Haas JV,Hall MD,Hoare S,Inglese J,Iversen PW,Kales SC,Lal-Nag M,Li Z,McGee J,McManus O,Riss T,Saradjian P,Sittampalam GS,Tarselli M,Trask Jr OJ,Wang Y,Weidner JR,Wildey MJ,Wilson K,Xia M,Xu X	Machine Learning and Assay Development for Image-based Phenotypic Profiling of Drug Treatments		2004	Review	Review									Assay Guidance Manual	2004		http://www.ncbi.nlm.nih.gov/pubmed/24710339%0Ahttp://www.pubmedcentral.nih.gov/articlerender.fcgi?artid=PMC4230961;https://www.ncbi.nlm.nih.gov/pubmed/36921077		36921077		High content imaging produces significant volumes of data on individual cells. The number of discrete measurements per cell can be in the thousands for highly multiplexed assays. Typically, one of these measurements is used as the assay metric (as examples: cell cycle phase, post-translational modification of a protein reporter expression, shape change), and one or a few others can be used as cou…
Journal Article		Schreiber SL,Kotz JD,Li M,Aubé J,Austin CP,Reed JC,Rosen H,White EL,Sklar LA,Lindsley CW,Alexander BR,Bittker JA,Clemons PA,De Souza A,Foley MA,Palmer M,Shamji AF,Wawer MJ,McManus O,Wu M,Zou B,Yu H,Golden JE,Schoenen FJ,Simeonov A,Jadhav A,Jackson MR,Pinkerton AB,Chung TD,Griffin PR,Cravatt BF,Hodder PS,Roush WR,Roberts E,Chung DH,Jonsson CB,Noah JW,Severson WE,Ananthan S,Edwards B,Oprea TI,Conn …		Advancing biological understanding and therapeutics discovery with small-molecule probes	Cell	2015	Review	Review					161	6	1252-1265			2015	1097-4172	https://www.sciencedirect.com/science/article/pii/S0092867415005723;http://dx.doi.org/10.1016/j.cell.2015.05.023;https://www.ncbi.nlm.nih.gov/pubmed/26046436	10.1016/j.cell.2015.05.023	26046436		Small-molecule probes can illuminate biological processes and aid in the assessment of emerging therapeutic targets by perturbing biological systems in a manner distinct from other experimental approaches. Despite the tremendous promise of chemical tools for investigating biology and disease, small-molecule probes were unavailable for most targets and pathways as recently as a decade ago. In 2005…
Journal Article		Wagner BK,Schreiber SL		The Power of Sophisticated Phenotypic Screening and Modern Mechanism-of-Action Methods	Cell Chemical Biology	2016	Review	Review					23	1	3-9			2016	2451-9448	https://www.sciencedirect.com/science/article/pii/S2451945615004675;http://dx.doi.org/10.1016/j.chembiol.2015.11.008;https://www.ncbi.nlm.nih.gov/pubmed/26933731	10.1016/j.chembiol.2015.11.008	26933731		The enthusiasm for phenotypic screening as an approach for small-molecule discovery has increased dramatically over the last several years. The recent increase in phenotype-based discoveries is in part due to advancements in phenotypic readouts in improved disease models that recapitulate clinically relevant biology in cell culture. Of course, a major historical barrier to using phenotypic assays…
Journal Article		Caicedo JC,Singh S,Carpenter AE		Applications in image-based profiling of perturbations	Current Opinion in Biotechnology	2016	Review	Review					39		134-142	Elsevier BV		2016-06	1879-0429	https://doi.org/10.1016%2Fj.copbio.2016.04.003;http://dx.doi.org/10.1016/j.copbio.2016.04.003;https://www.ncbi.nlm.nih.gov/pubmed/27089218	10.1016/j.copbio.2016.04.003	27089218		A dramatic shift has occurred in how biologists use microscopy images. Whether experiments are small-scale or high-throughput, automatically quantifying biological properties in images is now widespread. We see yet another revolution under way: a transition towards using automated image analysis to not only identify phenotypes a biologist specifically seeks to measure ('screening') but also as an…
Journal Article		Vasilevich AS,Carlier A,de Boer J,Singh S		How Not To Drown in Data: A Guide for Biomaterial Engineers	Trends in Biotechnology	2017	Review	Review				biomaterials,in silico screening,machine learning,modeling	35	8	743-755			2017	1879-3096	https://www.sciencedirect.com/science/article/pii/S0167779917301270;http://dx.doi.org/10.1016/j.tibtech.2017.05.007;https://www.ncbi.nlm.nih.gov/pubmed/28693857	10.1016/j.tibtech.2017.05.007	28693857		High-throughput assays that produce hundreds of measurements per sample are powerful tools for quantifying cell–material interactions. With advances in automation and miniaturization in material fabrication, hundreds of biomaterial samples can be rapidly produced, which can then be characterized using these assays. However, the resulting deluge of data can be overwhelming. To the rescue are compu…
Journal Article		Pegoraro G,Misteli T		High-Throughput Imaging for the Discovery of Cellular Mechanisms of Disease	Trends in Genetics	2017	Review	Review				RNAi screening,automation,chemical screening,fluorescence microscopy,high-content imaging,high-throughput imaging,phenotypic profiling	33	9	604-615			2017	1362-4555	https://www.sciencedirect.com/science/article/pii/S0168952517301038;http://dx.doi.org/10.1016/j.tig.2017.06.005;https://www.ncbi.nlm.nih.gov/pubmed/28732598	10.1016/j.tig.2017.06.005	28732598		High-throughput imaging (HTI) is a powerful tool in the discovery of cellular disease mechanisms. While traditional approaches to identify disease pathways often rely on knowledge of the causative genetic defect, HTI-based screens offer an unbiased discovery approach based on any morphological or functional defects of disease cells or tissues. In this review, we provide an overview of the use of …
Journal Article		Laraia L,Robke L,Waldmann H		Bioactive Compound Collections: From Design to Target Identification	Chem	2018	Review	Review				chemical biology,chemical space,compound development,screening,target identification	4	4	705-730			2018	2451-9294	https://www.sciencedirect.com/science/article/pii/S2451929418300342;http://dx.doi.org/10.1016/j.chempr.2018.01.012	10.1016/j.chempr.2018.01.012			The discovery of bioactive compounds underpins many areas of basic biomedical research and constitutes a large part of medicinal chemistry and chemical biology. Synthetic chemistry is now able to provide almost any drug-like molecule imaginable. Therefore, attention has turned to increasing the biological relevance of the compounds to be used in chemical biology and medicinal chemistry research, …
Journal Article		Lee BK,Cheong SC,Tan AC		Expanding the Connectivity Map Concept as the Functional Look-Up Table for Systems Biology	Advances in Molecular Pathology	2019	Review	Review				Bioinformatics,Connectivity map,Diseases,Drug,Systems biology	2	1	201-213			2019	2589-4080	https://www.sciencedirect.com/science/article/pii/S2589408019300158;http://dx.doi.org/10.1016/j.yamp.2019.07.014	10.1016/j.yamp.2019.07.014
Miscellaneous		Aulner N,Danckaert A,Ihm JE,Shum D,Shorte SL		Next-Generation Phenotypic Screening in Early Drug Discovery for Infectious Diseases		2019	Review	Review				black-box complexity,cell-based assay,drug screening,imaging microscopy	35	7	559-570		Trends in Parasitology	2019	1471-5007	http://dx.doi.org/10.1016/j.pt.2019.05.004;https://www.ncbi.nlm.nih.gov/pubmed/31176583	10.1016/j.pt.2019.05.004	31176583		Cell-based phenotypic screening has proven to be valuable, notably in recapitulating relevant biological conditions, for example, the host cell/pathogen niche. However, the corresponding methodological complexity is not readily compatible with high-throughput pipelines, and fails to inform either molecular target or mechanism of action, which frustrates conventional drug-discovery roadmaps. We re…
Journal Article		Pavlinov I,Gerlach EM,Aldrich LN		Next generation diversity-oriented synthesis: A paradigm shift from chemical diversity to biological diversity	Organic and Biomolecular Chemistry	2019	Review	Review					17	7	1608-1623			2019	1477-0520	https://www.sciencedirect.com/science/article/pii/S1477052022013568;http://dx.doi.org/10.1039/c8ob02327a;https://www.ncbi.nlm.nih.gov/pubmed/30328455	10.1039/c8ob02327a	30328455		Diversity-oriented synthesis has historically focused on the generation of small-molecule collections with considerable scaffold, stereochemical, and appendage diversity. Recently, this focus has begun to shift to the production of small-molecule libraries with diverse biological activities. It is currently not clear which properties and structural features of molecules are predictive of diverse …
Journal Article		Steigele S,Siegismund D,Fassler M,Kustec M,Kappler B,Hasaka T,Yee A,Brodte A,Heyse S		Deep Learning-Based HCS Image Analysis for the Enterprise	SLAS Discovery	2020	Review	Review	Essential Deeo Learning Analysis steps	5 essential design principles that guide deep learning-based analysis of high-content images and multiparameter data: (1) insightful data representation, (2) automation of training, (3) multilevel quality control, (4) knowledge embedding and transfer to new assays, and (5) enterprise integration		cell-based assays,high-content screening,image analysis,imaging technologies,phenotypic drug discovery	25	7	812-821			2020	2472-5560	https://www.sciencedirect.com/science/article/pii/S2472555222066084;http://dx.doi.org/10.1177/2472555220918837;https://www.ncbi.nlm.nih.gov/pubmed/32432952	10.1177/2472555220918837	32432952		Drug discovery programs are moving increasingly toward phenotypic imaging assays to model disease-relevant pathways and phenotypes in vitro. These assays offer richer information than target-optimized assays by investigating multiple cellular pathways simultaneously and producing multiplexed readouts. However, extracting the desired information from complex image data poses significant challenges…
Journal Article		Lin S,Schorpp K,Rothenaigner I,Hadian K		Image-based high-content screening in drug discovery	Drug Discovery Today	2020	Review	Review					25	8	1348-1361			2020	1878-5832	https://www.sciencedirect.com/science/article/pii/S1359644620302269;http://dx.doi.org/10.1016/j.drudis.2020.06.001;https://www.ncbi.nlm.nih.gov/pubmed/32561299	10.1016/j.drudis.2020.06.001	32561299		While target-based drug discovery strategies rely on the precise knowledge of the identity and function of the drug targets, phenotypic drug discovery (PDD) approaches allow the identification of novel drugs based on knowledge of a distinct phenotype. Image-based high-content screening (HCS) is a potent PDD strategy that characterizes small-molecule effects through the quantification of features …
Journal Article		Cremosnik GS,Liu J,Waldmann H		Guided by evolution: From biology oriented synthesis to pseudo natural products	Natural Product Reports	2020	Review	Review					37	11	1497-1510			2020	1460-4752	https://www.sciencedirect.com/science/article/pii/S0265056822006109;http://dx.doi.org/10.1039/d0np00015a;https://www.ncbi.nlm.nih.gov/pubmed/33020792	10.1039/d0np00015a	33020792		Covering: Up to 2020 Natural products (NPs) provide inspiration for the design of biologically active compounds and libraries. In this review, we cover several experimental and in silico approaches, which have been used to simplify NPs and guide NP-based library design. Earlier approaches, like the structural classification of natural products (SCONP) and biology-oriented synthesis (BIOS), focus …
Journal Article		Wilkinson IV,Terstappen GC,Russell AJ		Combining experimental strategies for successful target deconvolution	Drug Discovery Today	2020	Review	Review					25	11	1998-2005			2020	1878-5832	https://www.sciencedirect.com/science/article/pii/S1359644620303731;http://dx.doi.org/10.1016/j.drudis.2020.09.016;https://www.ncbi.nlm.nih.gov/pubmed/32971235	10.1016/j.drudis.2020.09.016	32971235		Investment in phenotypic drug discovery has led to increased demand for rapid and robust target deconvolution to aid successful drug development. Although methods for target identification and mechanism of action (MoA) discovery are flourishing, they typically lead to lists of putative targets. Validating which target(s) are involved in the therapeutic mechanism of a compound poses a significant …
Journal Article		Vincent F,Loria PM,Weston AD,Steppan CM,Doyonnas R,Wang YM,Rockwell KL,Peakman MC		Hit Triage and Validation in Phenotypic Screening: Considerations and Strategies	Cell Chemical Biology	2020	Review	Review				HTS,drug discovery,hit triage,hit validation,mechanism of action,phenotypic,screen,screening funnel	27	11	1332-1346			2020	2451-9448	https://www.sciencedirect.com/science/article/pii/S2451945620303317;http://dx.doi.org/10.1016/j.chembiol.2020.08.009;https://www.ncbi.nlm.nih.gov/pubmed/32888500	10.1016/j.chembiol.2020.08.009	32888500		The promise of phenotypic screening resides in its track record of novel biology and first-in-class therapies. However, challenges stemming from major differences between target-based and phenotypic screening do exist. These challenges prompted us to rethink the critical stage of hit triage and validation on the road to clinical candidates and novel drug targets. Whereas this process is usually s…
Journal Article		Grigalunas M,Burhop A,Christoforow A,Waldmann H		Pseudo-natural products and natural product-inspired methods in chemical biology and drug discovery	Current Opinion in Chemical Biology	2020	Review	Review				Biology-oriented synthesis,Chemical biology,Natural products,Pseudo-natural products,Ring distortion,Small molecules	56		111-118			2020	1879-0402	https://www.sciencedirect.com/science/article/pii/S1367593119301176;http://dx.doi.org/10.1016/j.cbpa.2019.10.005;https://www.ncbi.nlm.nih.gov/pubmed/32362382	10.1016/j.cbpa.2019.10.005	32362382		Through evolution, nature has provided natural products (NPs) as a rich source of diverse bioactive material. Many drug discovery programs have used nature as an inspiration for the design of NP-like compound classes. These concepts are guided by the prevalidated biological relevance of NPs while going beyond the limitations of nature to produce chemical matter that could have unexpected or novel…
Journal Article		Rothenaigner I,Hadian K		Brief Guide: Experimental Strategies for High-Quality Hit Selection from Small-Molecule Screening Campaigns	SLAS Discovery	2021	Review	Review			Assay Development	cellular health,counter assay,false-positive exclusion,high-content screening,high-throughput screening,hit triaging,orthogonal assay	26	7	851-854			2021	2472-5560	https://www.sciencedirect.com/science/article/pii/S2472555222067296;http://dx.doi.org/10.1177/24725552211008862;https://www.ncbi.nlm.nih.gov/pubmed/33882754	10.1177/24725552211008862	33882754		Small-molecule screening is a powerful approach to identify modulators of either specific biological targets or cellular pathways with phenotypic endpoints. A myriad of assay technologies are available to assess the activity of enzymes, monitor protein–protein interactions, measure transcription factor activity in reporter assays, or detect cellular features and activities using high-content imag…
Journal Article		Clemons PA,Bittker JA,Wagner FF,Hands A,Dančík V,Schreiber SL,Choudhary A,Wagner BK		The Use of Informer Sets in Screening: Perspectives on an Efficient Strategy to Identify New Probes	SLAS Discovery	2021	Review	Review			Dataset Development	chemoinformatics,compound repositories,general pharmaceutical process,high-content screening	26	7	855-861			2021	2472-5560	https://www.sciencedirect.com/science/article/pii/S247255522206734X;http://dx.doi.org/10.1177/24725552211019410;https://www.ncbi.nlm.nih.gov/pubmed/34130532	10.1177/24725552211019410	34130532		Small-molecule discovery typically involves large-scale screening campaigns, spanning multiple compound collections. However, such activities can be cost- or time-prohibitive, especially when using complex assay systems, limiting the number of compounds tested. Further, low hit rates can make the process inefficient. Sparse coverage of chemical structure or biological activity space can lead to l…
Journal Article		Ziegler S,Sievers S,Waldmann H		Morphological profiling of small molecules	Cell Chemical Biology	2021	Review	Review				biological activity,mode of action,morphology,profiling,targets	28	3	300-319			2021	2451-9448	https://www.sciencedirect.com/science/article/pii/S2451945621000970;http://dx.doi.org/10.1016/j.chembiol.2021.02.012;https://www.ncbi.nlm.nih.gov/pubmed/33740434	10.1016/j.chembiol.2021.02.012	33740434		Profiling approaches such as gene expression or proteome profiling generate small-molecule bioactivity profiles that describe a perturbed cellular state in a rather unbiased manner and have become indispensable tools in the evaluation of bioactive small molecules. Automated imaging and image analysis can record morphological alterations that are induced by small molecules through the detection of…
Journal Article		Chandrasekaran SN,Ceulemans H,Boyd JD,Carpenter AE		Image-based profiling for drug discovery: due for a machine-learning upgrade?	Nature Reviews Drug Discovery	2021	Review	Review				Computational biology and bioinformatics,Phenotypic screening	20	2	145-159	Nature Publishing Group		2021-12	1474-1784	https://www.nature.com/articles/s41573-020-00117-w;http://dx.doi.org/10.1038/s41573-020-00117-w;https://www.ncbi.nlm.nih.gov/pubmed/33353986	10.1038/s41573-020-00117-w	33353986		Image-based profiling is a maturing strategy by which the rich information present in biological images is reduced to a multidimensional profile, a collection of extracted image-based features. These profiles can be mined for relevant patterns, revealing unexpected biological activity that is useful for many steps in the drug discovery process. Such applications include identifying disease-associ…
Journal Article		Pratapa A,Doron M,Caicedo JC		Image-based cell phenotyping with deep learning	Current Opinion in Chemical Biology	2021	Review	Review				Cell phenotyping,Deep learning,Image analysis,Phenotypic screening	65		9-17			2021	1879-0402	https://www.sciencedirect.com/science/article/pii/S1367593121000478;http://dx.doi.org/10.1016/j.cbpa.2021.04.001;https://www.ncbi.nlm.nih.gov/pubmed/34023800	10.1016/j.cbpa.2021.04.001	34023800		A cell's phenotype is the culmination of several cellular processes through a complex network of molecular interactions that ultimately result in a unique morphological signature. Visual cell phenotyping is the characterization and quantification of these observable cellular traits in images. Recently, cellular phenotyping has undergone a massive overhaul in terms of scale, resolution, and throug…
Journal Article		Daga KR,Priyadarshani P,Larey AM,Rui K,Mortensen LJ,Marklein RA		Shape up before you ship out: morphology as a potential critical quality attribute for cellular therapies	Current Opinion in Biomedical Engineering	2021	Review	Review				Cell Therapies,Critical Quality Attributes,High Content Imaging,Morphological Profiling,Regenerative Medicine	20		100352			2021	2468-4511	https://www.sciencedirect.com/science/article/pii/S2468451121000921;http://dx.doi.org/10.1016/j.cobme.2021.100352	10.1016/j.cobme.2021.100352			Cell therapies have been explored for regenerative medicine; however, this immense promise has been met with limited clinical success. While many clinical trials aim to demonstrate product safety and efficacy, a number of issues remain related to product heterogeneity that must be addressed in order to fully realize the potential of cell therapies. A critical unmet need in cell manufacturing is a…
Journal Article		Dahlin JL,Auld DS,Rothenaigner I,Haney S,Sexton JZ,Nissink JW,Walsh J,Lee JA,Strelow JM,Willard FS,Ferrins L,Baell JB,Walters MA,Hua BK,Hadian K,Wagner BK		Nuisance compounds in cellular assays	Cell Chemical Biology	2021	Review	Review				artifacts,chemical biology,drug discovery,high-content screening,high-throughput screening,interference,nuisance compounds,phenotypic drug discovery,phenotypic screening	28	3	356-370			2021	2451-9448	https://www.sciencedirect.com/science/article/pii/S2451945621000477;http://dx.doi.org/10.1016/j.chembiol.2021.01.021;https://www.ncbi.nlm.nih.gov/pubmed/33592188	10.1016/j.chembiol.2021.01.021	33592188		Nuisance compounds can waste significant resources by producing promising bioactivities that are attributable to undesirable mechanisms of action. Addressing nuisance compounds is particularly challenging in cellular assays. Dahlin et al. summarize academic, government, and industry experiences with assay design and hit triage to specifically address cellular nuisance compounds.
Journal Article		Berg EL		The future of phenotypic drug discovery	Cell Chemical Biology	2021	Review	Review				Microphysiological systems,Phenotypic assay,adverse outcome pathway,assay performance,assay qualification,cell-based assays,discovery program outcome pathway,drug discovery,drug discovery innovation,drug discovery productivity,drug safety,drug screening,hit prioritization,hit triage,human cells,lead discovery,mechanism of action,non-animal alternatives,phenotypic drug discovery,phenotypic profili…	28	3	424-430			2021	2451-9448	https://www.sciencedirect.com/science/article/pii/S2451945621000106;http://dx.doi.org/10.1016/j.chembiol.2021.01.010;https://www.ncbi.nlm.nih.gov/pubmed/33529582	10.1016/j.chembiol.2021.01.010	33529582		Berg describes how the application of phenotypic assays throughout the stages of drug discovery can improve and streamline the selection process. As data-driven phenotypic approaches become more integrated into drug discovery, they will grow in power to drive better decisions.
Journal Article		Hughes RE,Elliott RJ,Dawson JC,Carragher NO		High-content phenotypic and pathway profiling to advance drug discovery in diseases of unmet need	Cell Chemical Biology	2021	Review	Review				esophageal cancer,glioblastoma,high-content imaging,machine learning,network pharmacology,structural similarity	28	3	338-355			2021	2451-9448	https://www.sciencedirect.com/science/article/pii/S2451945621001008;http://dx.doi.org/10.1016/j.chembiol.2021.02.015;https://www.ncbi.nlm.nih.gov/pubmed/33740435	10.1016/j.chembiol.2021.02.015	33740435		Hughes et al., describe how advances in high-content imaging, and transcriptomic and proteomic technologies converge with computational tools to enable a less reductionist drug discovery operating model. The authors provide examples and prospective views of how modern phenotypic and pathway-profiling technologies innovate drug discovery across complex diseases of unmet need.
Journal Article		Malandraki-Miller S,Riley PR		Use of artificial intelligence to enhance phenotypic drug discovery	Drug Discovery Today	2021	Review	Review					26	4	887-901			2021	1878-5832	https://www.sciencedirect.com/science/article/pii/S1359644621000404;http://dx.doi.org/10.1016/j.drudis.2021.01.013;https://www.ncbi.nlm.nih.gov/pubmed/33484947	10.1016/j.drudis.2021.01.013	33484947		Research and development (R&D) productivity across the pharmaceutical industry has received close scrutiny over the past two decades, especially taking into consideration reports of attrition rates and the colossal cost for drug development. The respective merits of the two main drug discovery approaches, phenotypic and target based, have divided opinion across the research community, because eac…
Journal Article		Scott KA,Ropek N,Melillo B,Schreiber SL,Cravatt BF,Vinogradova EV		Stereochemical diversity as a source of discovery in chemical biology	Current Research in Chemical Biology	2022	Review	Review	Using Cell Paitning to identify the phenotypic role of compounds	Approach to enhancing performance diversity for a collection of compounds	Phenotypic profiling of Diversity-oriented synthesis		2		100028			2022	2666-2469	https://www.sciencedirect.com/science/article/pii/S2666246922000106;http://dx.doi.org/10.1016/j.crchbi.2022.100028	10.1016/j.crchbi.2022.100028			Chirality is an inherent aspect of biology, and interactions between biomolecules are often influenced by stereochemistry and topographic complexity. This has implications for how small-molecule libraries are assembled for screening campaigns in chemical biology and drug discovery. Here we review the state of the field in the context of harnessing chirality as a source of chemical information at …
Journal Article		El-Masri H,Paul Friedman K,Isaacs K,Wetmore BA		Advances in computational methods along the exposure to toxicological response paradigm	Toxicology and Applied Pharmacology	2022	Review	Review				Exposure,HTS,IVIVE,PBPK	450		116141			2022	1096-0333	https://www.sciencedirect.com/science/article/pii/S0041008X22002861;http://dx.doi.org/10.1016/j.taap.2022.116141;https://www.ncbi.nlm.nih.gov/pubmed/35777528	10.1016/j.taap.2022.116141	35777528		Human health risk assessment is a function of chemical toxicity, bioavailability to reach target biological tissues, and potential environmental exposure. These factors are complicated by many physiological, biochemical, physical and lifestyle factors. Furthermore, chemical health risk assessment is challenging in view of the large, and continually increasing, number of chemicals found in the env…
Journal Article		Zhang X,Kupczyk E,Schmitt-Kopplin P,Mueller C		Current and future approaches for in vitro hit discovery in diabetes mellitus	Drug Discovery Today	2022	Review	Review				Bioactives,Cell painting,Drug discovery,Functional metabolomics,High-content screening,Lipidomics	27	10	103331			2022	1878-5832	https://www.sciencedirect.com/science/article/pii/S1359644622003014;http://dx.doi.org/10.1016/j.drudis.2022.07.016;https://www.ncbi.nlm.nih.gov/pubmed/35926826	10.1016/j.drudis.2022.07.016	35926826		Type 2 diabetes mellitus (T2DM) is a serious public health problem. In this review, we discuss current and promising future drugs, targets, in vitro assays and emerging omics technologies in T2DM. Importantly, we open the perspective to image-based high-content screening (HCS), with the focus of combining it with metabolomics or lipidomics. HCS has become a strong technology in phenotypic screens…
Journal Article		Liu A,Seal S,Yang H,Bender A		Using chemical and biological data to predict drug toxicity	SLAS Discovery	2023	Review	Review								Elsevier		2023-01	2472-5552	http://dx.doi.org/10.1016/J.SLASD.2022.12.003	10.1016/J.SLASD.2022.12.003			Various sources of information can be used to better understand and predict compound activity and safety-related endpoints, including biological data such as gene expression and cell morphology. In this review, we first intro- duce types of chemical, in vitro and in vivo information that can be used to describe compounds and adverse effects. We then explore how compound descriptors based on chemi…
Journal Article		Krentzel D,Shorte SL,Zimmer C		Deep learning in image-based phenotypic drug discovery	Trends in Cell Biology	2023	Review	Review				cellular assays,deep learning,high-content screening,machine learning,phenotypic drug discovery						2023	0962-8924	https://www.sciencedirect.com/science/article/pii/S0962892422002628;http://dx.doi.org/10.1016/j.tcb.2022.11.011	10.1016/j.tcb.2022.11.011			Modern drug discovery approaches often use high-content imaging to systematically study the effect on cells of large libraries of chemical compounds. By automatically screening thousands or millions of images to identify specific drug-induced cellular phenotypes, for example, altered cellular morphology, these approaches can reveal ‘hit' compounds offering therapeutic promise. In the past few yea…
Journal Article		Bottini M,Bhattacharya K,Fadeel B,Magrini A,Bottini N,Rosato N		Nanodrugs to target articular cartilage: An emerging platform for osteoarthritis therapy	Nanomedicine: Nanotechnology, Biology, and Medicine	2016	Review	Review, Irrelevant				Biological identity,Cartilage,Nanodrugs,Osteoarthritis,Targeting agents,Therapeutic index	12	2	255-268			2016	1549-9642	https://www.sciencedirect.com/science/article/pii/S1549963415005870;http://dx.doi.org/10.1016/j.nano.2015.09.013;https://www.ncbi.nlm.nih.gov/pubmed/26707894	10.1016/j.nano.2015.09.013	26707894		Cartilage undergoes drastic structural changes during the development of osteoarthritis and cannot heal itself due to a defective chondrocyte response. Thus, much effort has been invested in the development of disease modifying drugs able to block key mediators within the cartilage matrix and biochemical pathways inside chondrocytes. However, the delivery of therapeutic agents into cartilage is i…
Journal Article		Zhao H,Chen Y,Zhang C,Fu X		Autologous epidermal cell suspension: A promising treatment for chronic wounds	Journal of Tissue Viability	2016	Review	Review, Irrelevant				Chronic wounds,Epidermal cell,Suspension,Wound healing	25	1	50-56			2016	1876-4746	https://www.sciencedirect.com/science/article/pii/S0965206X15000959;http://dx.doi.org/10.1016/j.jtv.2015.11.003;https://www.ncbi.nlm.nih.gov/pubmed/26706649	10.1016/j.jtv.2015.11.003	26706649		Background Chronic wounds have become an increasing medical and economic problem of aging societies because they are difficult to manage. Skin grafting is an important treatment method for chronic wounds, which are refractory to conservative therapy. The technique involving epidermal cell suspensions was invented to enable the possibility of treating larger wounds with only a small piece of donor…
Journal Article		Canham SM,Wang Y,Cornett A,Auld DS,Baeschlin DK,Patoor M,Skaanderup PR,Honda A,Llamas L,Wendel G,Mapa FA,Aspesi P,Labbé-Giguère N,Gamber GG,Palacios DS,Schuffenhauer A,Deng Z,Nigsch F,Frederiksen M,Bushell SM,Rothman D,Jain RK,Hemmerle H,Briner K,Porter JA,Tallarico JA,Jenkins JL		Systematic Chemogenetic Library Assembly	Cell Chemical Biology	2020	Review	Review, Irrelevant				bioinformatics,chemical biology,chemical genetics,chemical informatics,chemical libraries,chemical probes,drug discovery,mechanism of action,phenotypic screening,screening	27	9	1124-1129			2020	2451-9448	https://www.sciencedirect.com/science/article/pii/S2451945620302464;http://dx.doi.org/10.1016/j.chembiol.2020.07.004;https://www.ncbi.nlm.nih.gov/pubmed/32707038	10.1016/j.chembiol.2020.07.004	32707038		Chemogenetic libraries, collections of well-defined chemical probes, provide tremendous value to biomedical research but require substantial effort to ensure diversity as well as quality of the contents. We have assembled a chemogenetic library by data mining and crowdsourcing institutional expertise. We are sharing our approach, lessons learned, and disclosing our current collection of 4,185 com…
Journal Article		Guo P,Wang Z,Zhou Z,Tai Y,Zhang A,Wei W,Wang Q		Immuno-hippo: Research progress of the hippo pathway in autoimmune disease	Immunology Letters	2021	Review	Review, Irrelevant				Autoimmune disease,Hippo pathway,Immunoregulation,Signaling crosstalk	230		11-20			2021	1879-0542	https://www.sciencedirect.com/science/article/pii/S016524782030434X;http://dx.doi.org/10.1016/j.imlet.2020.12.006;https://www.ncbi.nlm.nih.gov/pubmed/33345861	10.1016/j.imlet.2020.12.006	33345861		Extensive research in Drosophila and mammals has identified the core components of Hippo signaling, which controls gene expression. Studies of Drosophila have demonstrated the highly conserved Hippo pathway controls tissue homeostasis and organ size by regulating the balance between cell proliferation and apoptosis. Recent work has indicated a potential role of the Hippo pathway in regulating the…
Journal Article		Huang Q,Garrett A,Bose S,Blocker S,Rios AC,Clevers H,Shen X		The frontier of live tissue imaging across space and time	Cell Stem Cell	2021	Review	Review, Irrelevant					28	4	603-622			2021	1875-9777	https://www.sciencedirect.com/science/article/pii/S1934590921000606;http://dx.doi.org/10.1016/j.stem.2021.02.010;https://www.ncbi.nlm.nih.gov/pubmed/33798422	10.1016/j.stem.2021.02.010	33798422		Huang et al. review current and emerging molecular and imaging technologies that enable interrogation of stem cell behavior and applications in live tissues and explore seminal insights these tools have yielded.
Journal Article		Wißing MH,Brüggemann Y,Steinmann E,Todt D		Virus–Host Cell Interplay during Hepatitis E Virus Infection	Trends in Microbiology	2021	Review	Review, Irrelevant				HEV life cycle,drug targets,hepatitis E virus,host factor,host interaction	29	4	309-319			2021	1878-4380	https://www.sciencedirect.com/science/article/pii/S0966842X20301931;http://dx.doi.org/10.1016/j.tim.2020.07.002;https://www.ncbi.nlm.nih.gov/pubmed/32828646	10.1016/j.tim.2020.07.002	32828646		The molecular interplay between cellular host factors and viral proteins is a continuous process throughout the viral life cycle determining virus host range and pathogenesis. The hepatitis E virus (HEV) is a long-neglected RNA virus and the major causative agent of acute viral hepatitis in humans worldwide. However, the mechanisms of liver pathology and clinical disease remain poorly understood …
Journal Article		Huang K,Xiao C,Glass LM,Critchlow CW,Gibson G,Sun J		Machine learning applications for therapeutic tasks with genomics data	Patterns	2021	Review	Review, Irrelevant				genomics,machine learning,therapeutics discovery and development	2	10	100328			2021	2666-3899	https://www.sciencedirect.com/science/article/pii/S2666389921001768;http://dx.doi.org/10.1016/j.patter.2021.100328;http://arxiv.org/abs/2105.01171	10.1016/j.patter.2021.100328		2105.01171	Thanks to the increasing availability of genomics and other biomedical data, many machine learning algorithms have been proposed for a wide range of therapeutic discovery and development tasks. In this survey, we review the literature on machine learning applications for genomics through the lens of therapeutic development. We investigate the interplay among genomics, compounds, proteins, electro…
Journal Article		Silvestri A,Vicente F,Vicent MJ,Stechmann B,Fecke W		Academic collaborative models fostering the translation of physiological in vitro systems from basic research into drug discovery	Drug Discovery Today	2021	Review	Review, Irrelevant					26	6	1369-1381			2021	1878-5832	https://www.sciencedirect.com/science/article/pii/S1359644621001094;http://dx.doi.org/10.1016/j.drudis.2021.02.024;https://www.ncbi.nlm.nih.gov/pubmed/33677144	10.1016/j.drudis.2021.02.024	33677144		The success of preclinical drug discovery strongly relies on the ability of experimental models to resemble human pathophysiology. The number of compounds receiving approval for clinical use is limited, and this has led to the development of more physiologically relevant cellular models aimed at making preclinical results more prone to be successfully translated into clinical use. In this review,…
Journal Article		Allen A,Nilsson L		The Drug Factory: Industrializing How New Drugs Are Found	SLAS Discovery	2021	Review	Review, Irrelevant				automation,cell painting,drug discovery,high-throughput screening,machine learning	26	9	1076-1078			2021	2472-5560	https://www.sciencedirect.com/science/article/pii/S2472555222067594;http://dx.doi.org/10.1177/24725552211028124;https://www.ncbi.nlm.nih.gov/pubmed/34210199	10.1177/24725552211028124	34210199		In this perspective, the authors paint a vision for industrializing drug discovery with an “atoms and bits” approach. This approach leverages advancements in machine learning, automation, and biological tools to create a platform for drug discovery that de-specializes the output of insights and generates feedback loops to iterate on each success and failure. Recursion Pharmaceuticals, where the a…
Journal Article		Hutter V,Hopper S,Skamarauskas J,Hoffman E		High content analysis of in vitro alveolar macrophage responses can provide mechanistic insight for inhaled product safety assessment	Toxicology in Vitro	2023	Research	Irrelevant										2023	1879-3177	https://www.sciencedirect.com/science/article/pii/S0887233322002041;http://dx.doi.org/10.1016/j.tiv.2022.105506;https://www.ncbi.nlm.nih.gov/pubmed/36330929	10.1016/j.tiv.2022.105506	36330929		Assessing the safety of inhaled substances in the alveolar region of the lung requires an understanding of how the respired material interacts with both physical and immunological barriers. Human alveolar-like macrophages in vitro provide a platform to assess the immunological response in the airways and may better inform the understanding of a response to an inhaled challenge being adaptive or a…
Journal Article	Manual Search	Stossi F,Singh PK,Safari K,Marini M,Labate D,Mancini MA		High throughput microscopy and single cell phenotypic image-based analysis in toxicology and drug discovery	Biochemical Pharmacology	2023	Review	Review				Artificial intelligence,High throughput microscopy,Image analysis,Phenotypic heterogeneity	216		115770	Elsevier		2023-10	0006-2952	http://dx.doi.org/10.1016/J.BCP.2023.115770;https://www.ncbi.nlm.nih.gov/pubmed/37660829	10.1016/J.BCP.2023.115770	37660829		Measuring single cell responses to the universe of chemicals (drugs, natural products, environmental toxicants etc.) is of paramount importance to human health as phenotypic variability in sensing stimuli is a hallmark of biology that is considered during high throughput screening. One of the ways to approach this problem is via high throughput, microscopy-based assays coupled with multi-dimensio…
Journal Article	Manual Search	Way GP,Sailem H,Shave S,Kasprowicz R,Carragher NO		Evolution and impact of high content imaging	SLAS Discovery	2023	Review	Review					28	7	292-305	SLAS Discov		2023-10	2472-5560	https://pubmed.ncbi.nlm.nih.gov/37666456/;http://dx.doi.org/10.1016/j.slasd.2023.08.009;https://www.ncbi.nlm.nih.gov/pubmed/37666456	10.1016/j.slasd.2023.08.009	37666456		The field of high content imaging has steadily evolved and expanded substantially across many industry and academic research institutions since it was first described in the early 1990â€²s. High content imaging refers to the automated acquisition and analysis of microscopic images from a variety of biological sample types. Integration of high content imaging microscopes with multiwell plate handl…
Journal Article	Manual Search	Smith K,Piccinini F,Balassa T,Koos K,Danka T,Azizpour H,Horvath P		Phenotypic Image Analysis Software Tools for Exploring and Understanding Big Image Data from Cell-Based Assays	Cell Systems	2018	Review	Review					6	6	636-653	Cell Press		2018-06	2405-4712	http://dx.doi.org/10.1016/J.CELS.2018.06.001;https://www.ncbi.nlm.nih.gov/pubmed/29953863	10.1016/J.CELS.2018.06.001			Phenotypic image analysis is the task of recognizing variations in cell properties using microscopic image data. These variations, produced through a complex web of interactions between genes and the environment, may hold the key to uncover important biological phenomena or to understand the response to a drug candidate. Today, phenotypic analysis is rarely performed completely by hand. The abund…
